# Supplementary material for: m-Xylylenediaminium dinitrate
Source: Acta Crystallogr Sect E Struct Rep Online. 2014 Mar 5;70(Pt 4):o398–9. doi: 10.1107/S1600536814004620 (PMC3998625; doi:10.1107/S1600536814004620)
Supplement: Supplementary file 1 [file e-70-0o398-sup1.cif]

##############################################################################
#                                                                            #
# This CIF contains the data in a paper accepted for publication in          #
# Acta Crystallographica Section E. It conforms to the requirements of       #
# Notes for Authors for Acta Crystallographica Section E, and has been       #
# peer reviewed under the auspices of the IUCr Commission on Journals.       #
#                                                                            #
# Full details of the Crystallographic Information File format               #
# are given in the paper "The Crystallographic Information File (CIF):       #
# a New Standard Archive File for Crystallography" by S. R. Hall, F. H.      #
# Allen and I. D. Brown [Acta Cryst. (1991), A47, 655-685].                  #
#                                                                            #
# The current version of the core CIF dictionary is obtainable from          #
# ftp://ftp.iucr.org/pub/cif_core.dic.                                       #
#                                                                            #
# Software is freely available for graphical display of the structure(s)     #
# in this CIF. For information consult the CIF software page                 #
# http://www.iucr.org/resources/cif/software.                                #
#                                                                            #
# This file may be used for bona fide research purposes within the           #
# scientific community so long as proper attribution is given to the journal # 
# article from which it was obtained.                                        #
#                                                                            #
##############################################################################
data_I
_database_code_depnum_ccdc_archive 'CCDC 989215'
_audit_creation_method     SHELXL-97
_journal_date_recd_electronic     2014-02-13
_journal_date_accepted     2014-02-28
_journal_name_full     'Acta Crystallographica, Section E'
_journal_year     2014
_journal_volume     70
_journal_issue      4
_journal_page_first     o398
_journal_page_last     o399
_journal_paper_category     QO
_journal_paper_doi     10.1107/S1600536814004620
_journal_coeditor_code     BH2495
_publ_contact_author_name     'Dhaouadi Hassouna'
_publ_contact_author_address
;
Laboratoire des Mat\'eriaux Utiles
Institut National de Recherche et d'Analyse Physico-chimique
Pole Technologique de Sidi-Thabet
2020 Tunis
Tunisia
;
_publ_contact_author_email     dhaouadihassouna@yahoo.fr
_publ_contact_author_fax     '216 72 590 566'
_publ_contact_author_phone     '216 72 591 906'
_publ_section_title
;
<i>m</i>-Xylylenediaminium dinitrate
;
loop_
    _publ_author_name
    _publ_author_footnote
    _publ_author_address
    "Gatfaoui, Sofian" .
;
Laboratoire de Chimie des Mat\'eriaux
Facult\'e des Sciences de Bizerte
7021 Zarzouna Bizerte
Tunisia
;
    "Dhaouadi, Hassouna" .
;
Laboratoire des Mat\'eriaux Utiles
Institut National de Recherche et d'Analyse Physico-chimique
Pole Technologique de Sidi-Thabet
2020 Tunis
Tunisia
;
    "Roisnel, Thierry" .
;
Centre de Diffractom\'etrie X, UMR 6226 CNRS
Unit\'e Sciences Chimiques de Rennes
Universit\'e de Rennes I
263 Avenue du G\'en\'eral Leclerc
35042 Rennes
France
;
    "Rzaigui, Mohamed" .
;
Laboratoire de Chimie des Mat\'eriaux
Facult\'e des Sciences de Bizerte
7021 Zarzouna Bizerte
Tunisia
;
    "Marouani, Houda" .
;
Laboratoire de Chimie des Mat\'eriaux
Facult\'e des Sciences de Bizerte
7021 Zarzouna Bizerte
Tunisia
;
_chemical_name_systematic
;
<i>m</i>-Xylylenediaminium dinitrate
;
_chemical_name_common     ?
_chemical_formula_moiety     'C8 H14 N2 2+, 2(N O3 -)'
_chemical_formula_sum     'C8 H14 N4 O6'
_chemical_formula_iupac     'C8 H14 N2 2+, 2N O3 -'
_chemical_formula_weight     262.23
_chemical_melting_point     ?
_symmetry_cell_setting     monoclinic
_symmetry_space_group_name_H-M     'P 21/c'
_symmetry_space_group_name_Hall     '-P 2ybc'
loop_
    _symmetry_equiv_pos_as_xyz
    'x, y, z'
    '-x, y+1/2, -z+1/2'
    '-x, -y, -z'
    'x, -y-1/2, z-1/2'
_cell_length_a     21.4308(7)
_cell_length_b     5.7255(2)
_cell_length_c     20.4476(5)
_cell_angle_alpha     90.00
_cell_angle_beta     108.5020(10)
_cell_angle_gamma     90.00
_cell_volume     2379.28(13)
_cell_formula_units_Z     8
_cell_measurement_reflns_used     6173
_cell_measurement_theta_min     3.01
_cell_measurement_theta_max     27.33
_cell_measurement_temperature     150
_exptl_crystal_description     prism
_exptl_crystal_colour     colourless
_exptl_crystal_size_max     0.47
_exptl_crystal_size_mid     0.24
_exptl_crystal_size_min     0.17
_exptl_crystal_density_diffrn     1.464
_exptl_crystal_density_method     'not measured'
_exptl_crystal_F_000     1104
_exptl_absorpt_coefficient_mu     0.126
_exptl_absorpt_correction_type     multi-scan
_exptl_absorpt_process_details     '(<i>SADABS</i>; Bruker, 2006)'
_exptl_absorpt_correction_T_min     0.889
_exptl_absorpt_correction_T_max     0.979
_exptl_special_details     ?
_diffrn_ambient_temperature     150
_diffrn_radiation_type     MoK\a
_diffrn_radiation_wavelength     0.71073
_diffrn_radiation_monochromator     graphite
_diffrn_measurement_device_type     'Bruker APEXII'
_diffrn_measurement_method     'CCD rotation images, thin slices'
_diffrn_reflns_number     19108
_diffrn_reflns_av_R_equivalents     0.0359
_diffrn_reflns_theta_min     3.01
_diffrn_reflns_theta_max     27.48
_diffrn_reflns_theta_full     27.48
_diffrn_measured_fraction_theta_max     0.996
_diffrn_measured_fraction_theta_full     0.996
_diffrn_reflns_limit_h_min     -26
_diffrn_reflns_limit_h_max     22
_diffrn_reflns_limit_k_min     -6
_diffrn_reflns_limit_k_max     7
_diffrn_reflns_limit_l_min     -27
_diffrn_reflns_limit_l_max     27
_refine_special_details     ?
_reflns_number_total     5457
_reflns_number_gt     4429
_reflns_threshold_expression     I>2\s(I)
_refine_ls_structure_factor_coef     Fsqd
_refine_ls_matrix_type     full
_refine_ls_R_factor_all     0.0600
_refine_ls_R_factor_gt     0.0465
_refine_ls_wR_factor_gt     0.1208
_refine_ls_wR_factor_ref     0.1292
_refine_ls_goodness_of_fit_ref     1.039
_refine_ls_restrained_S_all     1.039
_refine_ls_number_reflns     5457
_refine_ls_number_parameters     329
_refine_ls_number_restraints     0
_refine_ls_number_constraints     0
_refine_ls_hydrogen_treatment     constr
_refine_ls_weighting_scheme     calc
_refine_ls_weighting_details
         'calc w=1/[\s^2^(Fo^2^)+(0.0626P)^2^+1.0374P] where P=(Fo^2^+2Fc^2^)/3'
_atom_sites_solution_hydrogens     geom
_atom_sites_solution_primary     direct
_atom_sites_solution_secondary     difmap
_refine_ls_shift/su_max     0.003
_refine_ls_shift/su_mean     0.001
_refine_diff_density_max     0.512
_refine_diff_density_min     -0.276
_refine_ls_extinction_method     none
_refine_ls_extinction_coef     ?
loop_
    _atom_type_symbol
    _atom_type_description
    _atom_type_scat_dispersion_real
    _atom_type_scat_dispersion_imag
    _atom_type_scat_source
    'C' 'C' 0.0033 0.0016
                         'International Tables Vol C Tables 4.2.6.8 and 6.1.1.4'
    'H' 'H' 0.0000 0.0000
                         'International Tables Vol C Tables 4.2.6.8 and 6.1.1.4'
    'N' 'N' 0.0061 0.0033
                         'International Tables Vol C Tables 4.2.6.8 and 6.1.1.4'
    'O' 'O' 0.0106 0.0060
                         'International Tables Vol C Tables 4.2.6.8 and 6.1.1.4'
_computing_data_collection     'APEX2 (Bruker, 2006)'
_computing_cell_refinement     'SAINT (Bruker, 2006)'
_computing_data_reduction     'SAINT (Bruker, 2006)'
_computing_structure_solution     'SIR97 (Altomare <i>et al.</i>, 1999)'
_computing_structure_refinement     'SHELXL97 (Sheldrick, 2008)'
_computing_molecular_graphics
;
ORTEP-3 for Windows (Farrugia, 2012) and DIAMOND (Brandenburg & Putz,
2005)
;
_computing_publication_material
;
WinGX (Farrugia, 2012) and <i>CRYSCAL</i> (T. Roisnel, local program)
;
loop_
    _atom_site_type_symbol
    _atom_site_label
    _atom_site_fract_x
    _atom_site_fract_y
    _atom_site_fract_z
    _atom_site_U_iso_or_equiv
    _atom_site_adp_type
    _atom_site_calc_flag
    _atom_site_refinement_flags
    _atom_site_occupancy
    _atom_site_symmetry_multiplicity
    _atom_site_disorder_assembly
    _atom_site_disorder_group
    N N1 0.26601(6) 0.0292(2) 0.14220(7) 0.0272(3) Uani d . 1 1 . .
    H H1A 0.2554 -0.1199 0.1498 0.041 Uiso calc R 1 1 . .
    H H1B 0.2374 0.0818 0.1018 0.041 Uiso calc R 1 1 . .
    H H1C 0.2635 0.1223 0.1774 0.041 Uiso calc R 1 1 . .
    C C1 0.33450(8) 0.0351(3) 0.13828(9) 0.0329(4) Uani d . 1 1 . .
    H H1D 0.3490 0.1991 0.1376 0.040 Uiso calc R 1 1 . .
    H H1E 0.3356 -0.0416 0.0953 0.040 Uiso calc R 1 1 . .
    C C2 0.38017(7) -0.0900(3) 0.19976(8) 0.0221(3) Uani d . 1 1 . .
    C C3 0.40757(7) -0.3050(3) 0.19264(8) 0.0236(3) Uani d . 1 1 . .
    H H3 0.3998 -0.3709 0.1481 0.028 Uiso calc R 1 1 . .
    C C4 0.44632(7) -0.4234(3) 0.25056(9) 0.0229(3) Uani d . 1 1 . .
    H H4 0.4656 -0.5688 0.2453 0.027 Uiso calc R 1 1 . .
    C C5 0.45719(7) -0.3312(3) 0.31598(8) 0.0215(3) Uani d . 1 1 . .
    H H5 0.4827 -0.4153 0.3555 0.026 Uiso calc R 1 1 . .
    C C6 0.43055(7) -0.1149(3) 0.32352(8) 0.0198(3) Uani d . 1 1 . .
    C C7 0.39272(7) 0.0044(3) 0.26535(8) 0.0208(3) Uani d . 1 1 . .
    H H7 0.3751 0.1530 0.2704 0.025 Uiso calc R 1 1 . .
    C C8 0.43934(8) -0.0113(3) 0.39380(9) 0.0278(4) Uani d . 1 1 . .
    H H8A 0.4758 -0.0919 0.4288 0.033 Uiso calc R 1 1 . .
    H H8B 0.4508 0.1561 0.3938 0.033 Uiso calc R 1 1 . .
    N N2 0.37725(7) -0.0370(3) 0.41183(7) 0.0270(3) Uani d . 1 1 . .
    H H2A 0.3426 0.0137 0.3760 0.041 Uiso calc R 1 1 . .
    H H2B 0.3802 0.0495 0.4500 0.041 Uiso calc R 1 1 . .
    H H2C 0.3713 -0.1899 0.4204 0.041 Uiso calc R 1 1 . .
    N N3 0.12089(6) -0.4473(2) 0.08345(7) 0.0215(3) Uani d . 1 1 . .
    H H3A 0.1231 -0.2923 0.0746 0.032 Uiso calc R 1 1 . .
    H H3B 0.1162 -0.5304 0.0442 0.032 Uiso calc R 1 1 . .
    H H3C 0.1585 -0.4920 0.1166 0.032 Uiso calc R 1 1 . .
    C C9 0.06349(8) -0.4918(3) 0.10789(9) 0.0267(4) Uani d . 1 1 . .
    H H9A 0.0552 -0.6620 0.1076 0.032 Uiso calc R 1 1 . .
    H H9B 0.0239 -0.4169 0.0759 0.032 Uiso calc R 1 1 . .
    C C10 0.07523(7) -0.3980(3) 0.17964(8) 0.0195(3) Uani d . 1 1 . .
    C C11 0.04955(7) -0.1832(3) 0.19040(8) 0.0205(3) Uani d . 1 1 . .
    H H11 0.0256 -0.0906 0.1521 0.025 Uiso calc R 1 1 . .
    C C12 0.05893(7) -0.1046(3) 0.25702(9) 0.0234(3) Uani d . 1 1 . .
    H H12 0.0410 0.0413 0.2642 0.028 Uiso calc R 1 1 . .
    C C13 0.09441(8) -0.2383(3) 0.31318(8) 0.0248(3) Uani d . 1 1 . .
    H H13 0.1005 -0.1838 0.3587 0.030 Uiso calc R 1 1 . .
    C C14 0.12113(7) -0.4520(3) 0.30315(8) 0.0242(3) Uani d . 1 1 . .
    C C15 0.11106(7) -0.5290(3) 0.23635(8) 0.0216(3) Uani d . 1 1 . .
    H H15 0.1291 -0.6747 0.2291 0.026 Uiso calc R 1 1 . .
    C C16 0.15782(8) -0.6046(4) 0.36295(10) 0.0368(4) Uani d . 1 1 . .
    H H16A 0.1348 -0.6021 0.3979 0.044 Uiso calc R 1 1 . .
    H H16B 0.1575 -0.7675 0.3466 0.044 Uiso calc R 1 1 . .
    N N4 0.22723(6) -0.5286(2) 0.39575(7) 0.0227(3) Uani d . 1 1 . .
    H H4A 0.2492 -0.5372 0.3644 0.034 Uiso calc R 1 1 . .
    H H4B 0.2470 -0.6234 0.4322 0.034 Uiso calc R 1 1 . .
    H H4C 0.2279 -0.3787 0.4108 0.034 Uiso calc R 1 1 . .
    N N5 0.26305(6) -0.4703(3) 0.24641(7) 0.0287(3) Uani d . 1 1 . .
    O O1 0.26758(7) -0.2898(3) 0.28036(7) 0.0436(4) Uani d . 1 1 . .
    O O2 0.26855(6) -0.6677(3) 0.27431(7) 0.0415(3) Uani d . 1 1 . .
    O O3 0.25175(6) -0.4589(2) 0.18215(6) 0.0350(3) Uani d . 1 1 . .
    N N6 0.08581(6) 0.0558(2) -0.00143(7) 0.0236(3) Uani d . 1 1 . .
    O O4 0.07924(6) 0.2525(2) -0.03009(6) 0.0283(3) Uani d . 1 1 . .
    O O5 0.05713(7) -0.1176(2) -0.03262(6) 0.0391(3) Uani d . 1 1 . .
    O O6 0.12308(5) 0.03715(19) 0.06066(6) 0.0246(3) Uani d . 1 1 . .
    N N7 0.23961(6) -0.4784(2) -0.00724(7) 0.0219(3) Uani d . 1 1 . .
    O O7 0.22667(7) -0.3051(2) 0.02227(7) 0.0402(3) Uani d . 1 1 . .
    O O8 0.24994(6) -0.4545(2) -0.06438(6) 0.0290(3) Uani d . 1 1 . .
    O O9 0.24162(6) -0.6782(2) 0.01751(6) 0.0346(3) Uani d . 1 1 . .
    N N8 0.40614(7) 0.0407(3) 0.00192(7) 0.0279(3) Uani d . 1 1 . .
    O O10 0.37062(6) 0.0189(2) -0.06046(6) 0.0332(3) Uani d . 1 1 . .
    O O11 0.43303(8) -0.1319(3) 0.03493(7) 0.0481(4) Uani d . 1 1 . .
    O O12 0.41292(6) 0.2396(2) 0.02899(6) 0.0347(3) Uani d . 1 1 . .
loop_
    _atom_site_aniso_label
    _atom_site_aniso_U_11
    _atom_site_aniso_U_22
    _atom_site_aniso_U_33
    _atom_site_aniso_U_12
    _atom_site_aniso_U_13
    _atom_site_aniso_U_23
    N1 0.0203(6) 0.0296(8) 0.0274(7) 0.0020(5) 0.0012(5) 0.0040(6)
    C1 0.0228(8) 0.0458(11) 0.0301(9) 0.0040(7) 0.0082(7) 0.0153(8)
    C2 0.0159(7) 0.0263(8) 0.0237(8) -0.0021(6) 0.0056(6) 0.0068(6)
    C3 0.0215(7) 0.0271(8) 0.0233(8) -0.0056(6) 0.0086(6) -0.0042(7)
    C4 0.0222(7) 0.0159(7) 0.0332(9) -0.0007(6) 0.0126(6) -0.0017(6)
    C5 0.0173(7) 0.0213(8) 0.0257(8) 0.0015(6) 0.0063(6) 0.0059(6)
    C6 0.0152(6) 0.0218(7) 0.0226(7) -0.0026(6) 0.0062(5) -0.0019(6)
    C7 0.0167(7) 0.0163(7) 0.0307(8) 0.0012(5) 0.0093(6) 0.0023(6)
    C8 0.0214(7) 0.0342(9) 0.0277(8) -0.0031(7) 0.0076(6) -0.0080(7)
    N2 0.0245(7) 0.0318(8) 0.0266(7) 0.0001(6) 0.0106(6) -0.0073(6)
    N3 0.0225(6) 0.0219(7) 0.0205(6) -0.0001(5) 0.0073(5) -0.0005(5)
    C9 0.0220(7) 0.0303(9) 0.0290(9) -0.0045(6) 0.0100(6) -0.0094(7)
    C10 0.0167(7) 0.0191(7) 0.0240(8) -0.0035(5) 0.0083(6) -0.0023(6)
    C11 0.0177(7) 0.0185(7) 0.0247(8) -0.0015(5) 0.0061(6) 0.0030(6)
    C12 0.0213(7) 0.0187(7) 0.0328(9) -0.0016(6) 0.0121(6) -0.0045(7)
    C13 0.0224(7) 0.0298(8) 0.0232(8) -0.0072(6) 0.0089(6) -0.0041(7)
    C14 0.0167(7) 0.0282(8) 0.0266(8) -0.0044(6) 0.0053(6) 0.0089(7)
    C15 0.0169(7) 0.0161(7) 0.0329(9) 0.0000(5) 0.0095(6) 0.0016(6)
    C16 0.0233(8) 0.0447(11) 0.0379(10) -0.0055(8) 0.0032(7) 0.0207(9)
    N4 0.0243(6) 0.0205(6) 0.0205(7) 0.0010(5) 0.0033(5) 0.0015(5)
    N5 0.0175(6) 0.0420(9) 0.0270(7) -0.0025(6) 0.0077(5) -0.0016(7)
    O1 0.0410(8) 0.0502(9) 0.0449(8) -0.0155(6) 0.0210(6) -0.0169(7)
    O2 0.0359(7) 0.0463(8) 0.0471(8) 0.0113(6) 0.0200(6) 0.0128(7)
    O3 0.0266(6) 0.0554(8) 0.0228(6) -0.0075(6) 0.0077(5) -0.0010(6)
    N6 0.0241(7) 0.0254(7) 0.0209(7) 0.0023(5) 0.0067(5) -0.0019(6)
    O4 0.0364(6) 0.0253(6) 0.0220(6) 0.0069(5) 0.0073(5) 0.0029(5)
    O5 0.0484(8) 0.0304(7) 0.0296(7) -0.0083(6) -0.0002(6) -0.0073(6)
    O6 0.0269(6) 0.0243(6) 0.0186(5) 0.0021(4) 0.0013(4) -0.0001(5)
    N7 0.0217(6) 0.0213(7) 0.0212(7) -0.0024(5) 0.0046(5) -0.0005(5)
    O7 0.0586(9) 0.0290(7) 0.0412(7) -0.0008(6) 0.0275(7) -0.0099(6)
    O8 0.0389(7) 0.0267(6) 0.0250(6) -0.0006(5) 0.0152(5) 0.0014(5)
    O9 0.0478(8) 0.0246(6) 0.0266(6) -0.0043(5) 0.0051(5) 0.0072(5)
    N8 0.0237(7) 0.0338(8) 0.0251(7) -0.0016(6) 0.0063(6) 0.0087(6)
    O10 0.0302(6) 0.0347(7) 0.0261(6) -0.0003(5) -0.0034(5) 0.0037(5)
    O11 0.0600(9) 0.0416(8) 0.0322(7) 0.0123(7) -0.0005(6) 0.0127(6)
    O12 0.0406(7) 0.0324(7) 0.0282(6) -0.0058(5) 0.0070(5) 0.0025(5)
_geom_special_details     ?
loop_
    _geom_bond_atom_site_label_1
    _geom_bond_atom_site_label_2
    _geom_bond_site_symmetry_2
    _geom_bond_distance
    _geom_bond_publ_flag
    N1 C1 . 1.495(2) ?
    N1 H1A . 0.9100 ?
    N1 H1B . 0.9100 ?
    N1 H1C . 0.9100 ?
    C1 C2 . 1.507(2) ?
    C1 H1D . 0.9900 ?
    C1 H1E . 0.9900 ?
    C2 C7 . 1.391(2) ?
    C2 C3 . 1.392(2) ?
    C3 C4 . 1.388(2) ?
    C3 H3 . 0.9500 ?
    C4 C5 . 1.387(2) ?
    C4 H4 . 0.9500 ?
    C5 C6 . 1.393(2) ?
    C5 H5 . 0.9500 ?
    C6 C7 . 1.388(2) ?
    C6 C8 . 1.510(2) ?
    C7 H7 . 0.9500 ?
    C8 N2 . 1.496(2) ?
    C8 H8A . 0.9900 ?
    C8 H8B . 0.9900 ?
    N2 H2A . 0.9100 ?
    N2 H2B . 0.9100 ?
    N2 H2C . 0.9100 ?
    N3 C9 . 1.489(2) ?
    N3 H3A . 0.9100 ?
    N3 H3B . 0.9100 ?
    N3 H3C . 0.9100 ?
    C9 C10 . 1.507(2) ?
    C9 H9A . 0.9900 ?
    C9 H9B . 0.9900 ?
    C10 C15 . 1.390(2) ?
    C10 C11 . 1.393(2) ?
    C11 C12 . 1.388(2) ?
    C11 H11 . 0.9500 ?
    C12 C13 . 1.389(2) ?
    C12 H12 . 0.9500 ?
    C13 C14 . 1.393(2) ?
    C13 H13 . 0.9500 ?
    C14 C15 . 1.386(2) ?
    C14 C16 . 1.506(2) ?
    C15 H15 . 0.9500 ?
    C16 N4 . 1.489(2) ?
    C16 H16A . 0.9900 ?
    C16 H16B . 0.9900 ?
    N4 H4A . 0.9100 ?
    N4 H4B . 0.9100 ?
    N4 H4C . 0.9100 ?
    N5 O1 . 1.2314(19) ?
    N5 O2 . 1.255(2) ?
    N5 O3 . 1.2599(18) ?
    N6 O4 . 1.2566(17) ?
    N6 O5 . 1.2334(18) ?
    N6 O6 . 1.2719(17) ?
    N7 O7 . 1.2379(18) ?
    N7 O8 . 1.2637(17) ?
    N7 O9 . 1.2459(17) ?
    N8 O10 . 1.2671(18) ?
    N8 O11 . 1.2321(19) ?
    N8 O12 . 1.2542(19) ?
loop_
    _geom_angle_atom_site_label_1
    _geom_angle_atom_site_label_2
    _geom_angle_atom_site_label_3
    _geom_angle_site_symmetry_1
    _geom_angle_site_symmetry_3
    _geom_angle
    _geom_angle_publ_flag
    C1 N1 H1A . . 109.5 ?
    C1 N1 H1B . . 109.5 ?
    H1A N1 H1B . . 109.5 ?
    C1 N1 H1C . . 109.5 ?
    H1A N1 H1C . . 109.5 ?
    H1B N1 H1C . . 109.5 ?
    N1 C1 C2 . . 109.48(13) ?
    N1 C1 H1D . . 109.8 ?
    C2 C1 H1D . . 109.8 ?
    N1 C1 H1E . . 109.8 ?
    C2 C1 H1E . . 109.8 ?
    H1D C1 H1E . . 108.2 ?
    C7 C2 C3 . . 119.06(14) ?
    C7 C2 C1 . . 119.72(15) ?
    C3 C2 C1 . . 121.14(15) ?
    C4 C3 C2 . . 120.05(14) ?
    C4 C3 H3 . . 120.0 ?
    C2 C3 H3 . . 120.0 ?
    C5 C4 C3 . . 120.59(15) ?
    C5 C4 H4 . . 119.7 ?
    C3 C4 H4 . . 119.7 ?
    C4 C5 C6 . . 119.72(14) ?
    C4 C5 H5 . . 120.1 ?
    C6 C5 H5 . . 120.1 ?
    C7 C6 C5 . . 119.42(14) ?
    C7 C6 C8 . . 119.01(14) ?
    C5 C6 C8 . . 121.52(14) ?
    C6 C7 C2 . . 121.13(14) ?
    C6 C7 H7 . . 119.4 ?
    C2 C7 H7 . . 119.4 ?
    N2 C8 C6 . . 110.10(12) ?
    N2 C8 H8A . . 109.6 ?
    C6 C8 H8A . . 109.6 ?
    N2 C8 H8B . . 109.6 ?
    C6 C8 H8B . . 109.6 ?
    H8A C8 H8B . . 108.2 ?
    C8 N2 H2A . . 109.5 ?
    C8 N2 H2B . . 109.5 ?
    H2A N2 H2B . . 109.5 ?
    C8 N2 H2C . . 109.5 ?
    H2A N2 H2C . . 109.5 ?
    H2B N2 H2C . . 109.5 ?
    C9 N3 H3A . . 109.5 ?
    C9 N3 H3B . . 109.5 ?
    H3A N3 H3B . . 109.5 ?
    C9 N3 H3C . . 109.5 ?
    H3A N3 H3C . . 109.5 ?
    H3B N3 H3C . . 109.5 ?
    N3 C9 C10 . . 111.42(12) ?
    N3 C9 H9A . . 109.3 ?
    C10 C9 H9A . . 109.3 ?
    N3 C9 H9B . . 109.3 ?
    C10 C9 H9B . . 109.3 ?
    H9A C9 H9B . . 108.0 ?
    C15 C10 C11 . . 119.09(14) ?
    C15 C10 C9 . . 119.82(14) ?
    C11 C10 C9 . . 121.08(14) ?
    C12 C11 C10 . . 120.02(14) ?
    C12 C11 H11 . . 120.0 ?
    C10 C11 H11 . . 120.0 ?
    C11 C12 C13 . . 120.23(15) ?
    C11 C12 H12 . . 119.9 ?
    C13 C12 H12 . . 119.9 ?
    C12 C13 C14 . . 120.34(15) ?
    C12 C13 H13 . . 119.8 ?
    C14 C13 H13 . . 119.8 ?
    C15 C14 C13 . . 118.81(14) ?
    C15 C14 C16 . . 119.58(16) ?
    C13 C14 C16 . . 121.55(16) ?
    C14 C15 C10 . . 121.51(14) ?
    C14 C15 H15 . . 119.2 ?
    C10 C15 H15 . . 119.2 ?
    N4 C16 C14 . . 112.69(13) ?
    N4 C16 H16A . . 109.1 ?
    C14 C16 H16A . . 109.1 ?
    N4 C16 H16B . . 109.1 ?
    C14 C16 H16B . . 109.1 ?
    H16A C16 H16B . . 107.8 ?
    C16 N4 H4A . . 109.5 ?
    C16 N4 H4B . . 109.5 ?
    H4A N4 H4B . . 109.5 ?
    C16 N4 H4C . . 109.5 ?
    H4A N4 H4C . . 109.5 ?
    H4B N4 H4C . . 109.5 ?
    O1 N5 O2 . . 121.35(15) ?
    O1 N5 O3 . . 119.95(15) ?
    O2 N5 O3 . . 118.69(15) ?
    O4 N6 O6 . . 118.86(13) ?
    O5 N6 O4 . . 121.10(13) ?
    O5 N6 O6 . . 120.04(13) ?
    O7 N7 O9 . . 121.48(13) ?
    O7 N7 O8 . . 119.70(13) ?
    O9 N7 O8 . . 118.80(13) ?
    O11 N8 O12 . . 121.20(14) ?
    O11 N8 O10 . . 119.97(15) ?
    O12 N8 O10 . . 118.83(14) ?
loop_
    _geom_torsion_atom_site_label_1
    _geom_torsion_atom_site_label_2
    _geom_torsion_atom_site_label_3
    _geom_torsion_atom_site_label_4
    _geom_torsion_site_symmetry_1
    _geom_torsion_site_symmetry_2
    _geom_torsion_site_symmetry_3
    _geom_torsion_site_symmetry_4
    _geom_torsion
    _geom_torsion_publ_flag
    N1 C1 C2 C7 . . . . -67.34(19) ?
    N1 C1 C2 C3 . . . . 109.35(17) ?
    C7 C2 C3 C4 . . . . 0.6(2) ?
    C1 C2 C3 C4 . . . . -176.12(14) ?
    C2 C3 C4 C5 . . . . 1.2(2) ?
    C3 C4 C5 C6 . . . . -1.8(2) ?
    C4 C5 C6 C7 . . . . 0.8(2) ?
    C4 C5 C6 C8 . . . . 178.08(14) ?
    C5 C6 C7 C2 . . . . 1.0(2) ?
    C8 C6 C7 C2 . . . . -176.39(13) ?
    C3 C2 C7 C6 . . . . -1.7(2) ?
    C1 C2 C7 C6 . . . . 175.10(14) ?
    C7 C6 C8 N2 . . . . 73.72(19) ?
    C5 C6 C8 N2 . . . . -103.59(16) ?
    N3 C9 C10 C15 . . . . -82.48(18) ?
    N3 C9 C10 C11 . . . . 98.88(16) ?
    C15 C10 C11 C12 . . . . -1.1(2) ?
    C9 C10 C11 C12 . . . . 177.56(14) ?
    C10 C11 C12 C13 . . . . 0.6(2) ?
    C11 C12 C13 C14 . . . . 0.3(2) ?
    C12 C13 C14 C15 . . . . -0.7(2) ?
    C12 C13 C14 C16 . . . . -177.88(14) ?
    C13 C14 C15 C10 . . . . 0.1(2) ?
    C16 C14 C15 C10 . . . . 177.42(14) ?
    C11 C10 C15 C14 . . . . 0.7(2) ?
    C9 C10 C15 C14 . . . . -177.94(13) ?
    C15 C14 C16 N4 . . . . 102.05(19) ?
    C13 C14 C16 N4 . . . . -80.8(2) ?
loop_
    _geom_hbond_atom_site_label_D
    _geom_hbond_atom_site_label_H
    _geom_hbond_atom_site_label_A
    _geom_hbond_site_symmetry_A
    _geom_hbond_distance_DH
    _geom_hbond_distance_HA
    _geom_hbond_distance_DA
    _geom_hbond_angle_DHA
    _geom_hbond_publ_flag
    N1 H1A O3 . 0.91 2.06 2.9545(16) 168 yes
    N1 H1B O6 . 0.91 2.34 2.9872(18) 128 yes
    N1 H1B O9 1_565 0.91 2.23 2.9554(17) 137 yes
    N1 H1C O2 1_565 0.91 2.29 3.197(2) 173 yes
    N1 H1C O3 1_565 0.91 2.42 3.0837(16) 130 yes
    N2 H2B O10 4_566 0.91 2.48 3.032(2) 119 yes
    N2 H2B O12 4_566 0.91 1.96 2.8391(19) 162 yes
    N2 H2C O10 4_556 0.91 1.92 2.829(2) 173 yes
    N2 H2C O11 4_556 0.91 2.51 3.074(2) 120 yes
    N3 H3A O5 . 0.91 2.42 3.0008(17) 122 yes
    N3 H3A O6 . 0.91 1.91 2.8155(16) 175 yes
    N3 H3B O4 1_545 0.91 1.93 2.7974(17) 159 yes
    N3 H3B O6 1_545 0.91 2.50 2.9910(16) 114 yes
    N3 H3C O3 . 0.91 2.03 2.8897(19) 157 yes
    N4 H4A O1 . 0.91 2.35 3.079(2) 137 yes
    N4 H4A O2 . 0.91 2.15 2.9967(19) 155 yes
    N4 H4B O8 4_546 0.91 2.42 3.0673(16) 128 yes
    N4 H4B O9 4_546 0.91 2.12 2.9368(17) 150 yes
    N4 H4C O7 4_556 0.91 2.52 3.2192(18) 134 yes
    N4 H4C O8 4_556 0.91 1.99 2.8810(16) 165 yes
    C7 H7 O2 1_565 0.95 2.53 3.309(2) 140 yes
    C8 H8A O12 2_645 0.99 2.46 3.373(2) 153 yes
    C9 H9B O4 3_555 0.99 2.31 3.267(2) 163 yes
    C16 H16A O4 4_556 0.99 2.33 3.267(2) 157 yes
