# Supplementary material for: m-Xylylenediaminium dinitrate
Source: Acta Crystallogr Sect E Struct Rep Online. 2014 Mar 5;70(Pt 4):o398–9. doi: 10.1107/S1600536814004620 (PMC3998625; doi:10.1107/S1600536814004620)
Supplement: Supplementary file 2 [file e-70-0o398-Isup2.hkl]

#
# h,k,l, Fc-squared, Fo-squared, sigma(Fo-squared) and status flag
#
data_I
_shelx_title ' import in P 21/a'
_shelx_refln_list_code          4
_shelx_F_calc_maximum      133.43
_exptl_crystal_F_000      1104.00
_reflns_d_resolution_high  0.7701
 
loop_
 _symmetry_equiv_pos_as_xyz
 'x, y, z'
 '-x, y+1/2, -z+1/2'
 '-x, -y, -z'
 'x, -y-1/2, z-1/2'
 
_cell_length_a    21.4308
_cell_length_b     5.7255
_cell_length_c    20.4476
_cell_angle_alpha  90.000
_cell_angle_beta  108.502
_cell_angle_gamma  90.000
 
_shelx_F_squared_multiplier     1.000
 
loop_
 _refln_index_h
 _refln_index_k
 _refln_index_l
 _refln_F_squared_calc
 _refln_F_squared_meas
 _refln_F_squared_sigma
 _refln_observed_status
   4   0   0     1345.05     1275.19     24.36 o
   5   0   0      162.74      148.79      4.51 o
   8   0   0    13682.34    12930.84    331.20 o
   9   0   0      203.46      259.58     14.77 o
  10   0   0    14097.83    14614.86    305.72 o
  12   0   0     1559.42     1417.66     33.62 o
  13   0   0       20.18       36.32      4.00 o
  14   0   0      762.08      736.66     24.63 o
  15   0   0      621.27      625.20     22.22 o
  16   0   0     2805.77     2738.73     76.73 o
  17   0   0        3.10       45.83      6.53 o
  18   0   0      632.91      635.39     24.05 o
  19   0   0       60.05       58.46      7.74 o
  20   0   0      253.54      225.64     32.00 o
  21   0   0      310.44      310.64     25.85 o
  22   0   0       19.75       24.52      6.76 o
  23   0   0        0.57       -2.52      5.02 o
  24   0   0       96.21       97.58     11.53 o
  25   0   0       14.99       19.29      7.37 o
  26   0   0       71.16       75.42     11.28 o
   1   1   0     1531.96     1386.30     18.38 o
   2   1   0      127.92       93.51      2.11 o
   3   1   0     4702.18     4276.47     58.96 o
   4   1   0       33.78       31.20      1.66 o
   5   1   0     8280.71     8159.13    104.66 o
   6   1   0      135.78      140.81      3.18 o
   7   1   0      441.14      414.76      6.86 o
   8   1   0      178.78      164.43      3.87 o
   9   1   0      127.76      130.26      3.50 o
  10   1   0       94.78       85.57      4.72 o
  11   1   0       10.63       14.20      1.85 o
  12   1   0       20.77       23.86      2.38 o
  13   1   0     1201.90     1220.72     23.92 o
  14   1   0        2.50       13.47      2.53 o
  15   1   0     1133.08     1169.49     36.40 o
  16   1   0       43.33       42.97      5.04 o
  17   1   0       59.73       57.20      5.13 o
  18   1   0       61.82       57.29      5.35 o
  19   1   0       77.89       72.38      6.01 o
  20   1   0        2.21        6.52      3.71 o
  21   1   0       83.49       71.85      6.51 o
  22   1   0       34.26       30.76      5.19 o
  23   1   0       70.00       82.81      7.29 o
  24   1   0      154.35      165.59     10.33 o
  25   1   0       21.54       23.31      5.50 o
  26   1   0        1.26        7.94      5.06 o
   1   2   0       88.25       87.68      5.00 o
   2   2   0     1990.85     2163.08     28.96 o
   3   2   0       64.97       49.42      2.13 o
   4   2   0     2385.69     2798.94     58.55 o
   5   2   0       39.89       38.73      2.32 o
   6   2   0      852.15      810.40     15.49 o
   7   2   0       15.24       16.03      1.68 o
   8   2   0     9062.93     9511.93    122.79 o
   9   2   0      300.37      305.10      7.11 o
  10   2   0     1533.15     1467.18     24.50 o
  11   2   0        0.00        3.69      1.84 o
  12   2   0      804.59      887.80     18.03 o
  13   2   0        9.89       18.44      3.18 o
  14   2   0      804.67      760.01     18.37 o
  15   2   0        6.09       -0.48      3.19 o
  16   2   0     3332.94     3272.24     74.53 o
  17   2   0        8.08        6.55      3.92 o
  18   2   0      505.83      537.96     18.02 o
  19   2   0       50.08       52.51      6.54 o
  20   2   0      169.68      162.12     16.09 o
  21   2   0       75.11       62.76      7.43 o
  22   2   0      817.34      814.82     25.65 o
  23   2   0        1.67        1.89      4.99 o
  24   2   0        2.92        0.65      5.21 o
  25   2   0       52.76       51.41      8.08 o
   1   3   0      436.22      508.83      8.66 o
   2   3   0      341.71      315.75      6.98 o
   3   3   0     2688.45     3042.09     47.21 o
   4   3   0        9.60       20.46      2.62 o
   5   3   0     4257.22     4062.01     62.25 o
   6   3   0      157.77      129.79      4.94 o
   7   3   0        0.87        1.86      1.69 o
   8   3   0       44.88       49.67      3.56 o
   9   3   0        2.77        7.19      2.67 o
  10   3   0       24.31       32.27      2.85 o
  11   3   0     1328.69     1403.40     29.11 o
  12   3   0       38.44       39.07      3.40 o
  13   3   0      518.96      520.38     14.61 o
  14   3   0        1.12       14.43      3.17 o
  15   3   0     1010.81     1074.79     31.25 o
  16   3   0        3.82       16.55      3.97 o
  17   3   0     1601.22     1610.34     35.45 o
  18   3   0       61.01       69.53      6.28 o
  19   3   0      239.05      225.15     10.65 o
  20   3   0       10.68       11.95      4.37 o
  21   3   0      163.56      148.72      9.37 o
  22   3   0        0.50        4.39      5.13 o
  23   3   0      360.78      328.13     15.45 o
  24   3   0        6.27        5.62      5.52 o
   0   4   0     4112.38     4171.37     99.39 o
   1   4   0        0.12       10.05      2.60 o
   2   4   0     1547.88     1626.11     35.55 o
   3   4   0       54.19       46.80      3.52 o
   4   4   0      447.26      546.67     11.43 o
   5   4   0       19.76       31.11      3.12 o
   6   4   0     1629.68     1621.24     27.52 o
   7   4   0       98.07       98.22      5.43 o
   8   4   0     3277.83     3376.46     53.86 o
   9   4   0       94.56       95.63      5.06 o
  10   4   0      417.94      476.24     11.05 o
  11   4   0        0.39        3.93      2.53 o
  12   4   0      203.60      188.69      8.51 o
  13   4   0       23.18       28.03      4.66 o
  14   4   0      522.93      509.41     14.99 o
  15   4   0       64.84       75.37      6.35 o
  16   4   0        5.43       16.67      4.26 o
  17   4   0        0.03       -1.02      3.45 o
  18   4   0       40.44       35.69      5.31 o
  19   4   0       20.79       15.13      5.68 o
  20   4   0        4.80       10.82      5.56 o
  21   4   0       98.13       98.32      9.61 o
  22   4   0       35.38       41.81      8.95 o
   1   5   0        9.33        7.80      2.95 o
   2   5   0        8.59       14.74      3.33 o
   3   5   0     2444.66     2283.28     56.12 o
   4   5   0        0.56       17.95      4.20 o
   5   5   0        0.50       -0.99      3.29 o
   6   5   0       81.94       85.84      6.35 o
   7   5   0      248.45      271.63      9.91 o
   8   5   0        6.73       17.53      4.11 o
   9   5   0     1341.12     1291.55     29.30 o
  10   5   0       33.26       36.98      4.99 o
  11   5   0        0.53        6.11      3.70 o
  12   5   0      111.26      114.31      7.62 o
  13   5   0       28.75       32.30      5.83 o
  14   5   0       64.31       67.03      7.49 o
  15   5   0      625.09      629.87     23.13 o
  16   5   0        1.13        2.93      4.76 o
  17   5   0      103.95      122.84     12.98 o
  18   5   0       47.93       64.47     10.30 o
  19   5   0        0.00        3.08      6.72 o
   0   6   0      110.00      132.91     16.85 o
   1   6   0      184.79      203.31     15.48 o
   2   6   0      443.11      386.48     33.50 o
   3   6   0       15.13       15.93      6.70 o
   4   6   0      395.76      370.10     35.06 o
   5   6   0      143.39      139.74     12.21 o
   6   6   0       12.87        5.86      5.96 o
   7   6   0        6.00       17.01      6.76 o
   8   6   0      259.16      281.44     17.58 o
   9   6   0        0.04       -2.20      5.29 o
  10   6   0      132.84      110.18     11.42 o
  11   6   0       68.13       66.30      9.68 o
  12   6   0       79.39       92.99     16.86 o
  13   6   0       12.95       29.90      7.79 o
  14   6   0      112.38      126.98     13.19 o
  15   6   0        5.17       19.10      7.23 o
   1   7   0       27.68       36.18      8.03 o
   2   7   0        8.94        8.71      6.33 o
   3   7   0       92.84       92.59     10.84 o
   4   7   0       84.20       92.61     22.45 o
   5   7   0        0.08        0.59      8.43 o
   6   7   0        2.15        1.86      7.29 o
   7   7   0       25.76       36.90      8.41 o
   8   7   0       41.25       46.00      8.81 o
 -26   1   1      197.51      192.16     11.59 o
 -25   1   1        3.92       15.20      5.15 o
 -24   1   1      692.20      713.31     20.53 o
 -23   1   1       32.19       30.05      5.30 o
 -22   1   1     1343.39     1344.51     31.43 o
 -21   1   1        2.45       14.99      4.19 o
 -20   1   1     1763.03     1593.88     35.25 o
 -19   1   1      303.77      288.74     12.21 o
 -18   1   1       90.35       95.12      6.63 o
 -17   1   1       53.30       57.05      5.08 o
 -16   1   1      857.95      875.21     20.66 o
 -15   1   1      197.44      197.30      7.60 o
 -14   1   1      648.85      675.47     21.00 o
 -13   1   1      451.07      425.97      9.34 o
 -12   1   1      676.22      738.82     13.80 o
 -11   1   1       88.44       83.53      3.45 o
 -10   1   1      893.84      897.18     13.56 o
  -9   1   1     1875.86     1797.66     24.75 o
  -8   1   1       21.26       20.16      1.59 o
  -7   1   1     1980.46     1962.51     30.21 o
  -6   1   1    10914.08    12222.08    180.24 o
  -5   1   1     2956.66     2780.61     40.22 o
  -4   1   1     5727.55     6970.84     95.52 o
  -3   1   1     3710.01     3316.80     42.97 o
  -2   1   1     6150.74     5865.85     80.42 o
  -1   1   1     3316.93     2914.96     50.12 o
   0   1   1     1546.39     1788.81     27.03 o
   1   1   1     2899.58     2505.08     34.92 o
   3   1   1      542.78      461.26      7.46 o
   4   1   1     5775.26     6111.92     78.53 o
   5   1   1      953.37      848.17     12.09 o
   6   1   1     1926.00     1744.77     23.60 o
   7   1   1      644.20      565.66      8.86 o
   8   1   1     2356.41     2168.03     41.31 o
   9   1   1      139.91      137.64      3.66 o
  10   1   1      393.55      362.04      7.24 o
  11   1   1       31.18       37.01      3.19 o
  12   1   1       10.93        9.19      2.13 o
  13   1   1      129.42      115.39      6.38 o
  14   1   1      167.24      169.55      8.64 o
  15   1   1      241.27      217.89      8.20 o
  16   1   1     1015.26      983.29     22.79 o
  17   1   1       16.07       14.22      3.55 o
  18   1   1      574.97      586.22     16.18 o
  19   1   1       16.02       15.25      4.00 o
  20   1   1      429.59      435.97     13.98 o
  21   1   1      190.05      192.19     10.16 o
  22   1   1       83.26      105.25      7.98 o
  23   1   1       19.90       19.82      5.12 o
  24   1   1      274.10      306.30     12.77 o
  25   1   1       12.73       14.94      5.15 o
 -25   2   1       27.38       33.82      6.20 o
 -24   2   1      211.34      201.89     11.39 o
 -23   2   1       12.10       30.64      6.46 o
 -22   2   1      293.71      280.28     13.32 o
 -21   2   1      316.54      295.86     13.59 o
 -20   2   1        0.13        8.41      4.39 o
 -19   2   1      536.13      481.81     25.99 o
 -18   2   1      184.20      180.43     11.90 o
 -17   2   1        0.04        2.38      3.55 o
 -16   2   1      123.48      129.60     11.84 o
 -15   2   1      111.14       92.51      6.97 o
 -14   2   1      211.63      220.86      7.27 o
 -13   2   1      419.02      442.85      9.91 o
 -12   2   1       59.43       58.04      3.97 o
 -11   2   1        9.43       13.55      2.11 o
 -10   2   1        0.50        6.02      1.94 o
  -9   2   1      476.35      534.58     10.51 o
  -8   2   1      154.60      155.94      4.01 o
  -7   2   1     4340.12     4216.72     55.48 o
  -6   2   1        1.18        3.78      1.32 o
  -5   2   1        9.05       12.41      1.35 o
  -4   2   1      401.03      377.27      6.66 o
  -3   2   1       18.34       23.53      1.59 o
  -2   2   1      310.29      255.65      4.74 o
  -1   2   1     5812.12     5227.75     67.70 o
   0   2   1        0.93        2.48      1.49 o
   1   2   1     1913.83     1837.81     24.80 o
   2   2   1      205.55      186.07      3.88 o
   3   2   1      678.06      769.13     17.04 o
   4   2   1        3.17        7.08      1.68 o
   5   2   1     2842.93     2906.96     38.70 o
   6   2   1      168.68      153.89      3.77 o
   7   2   1     1985.76     1929.14     26.62 o
   8   2   1        7.42       11.35      1.77 o
   9   2   1     1103.85     1124.13     19.31 o
  10   2   1       77.74       81.68      4.33 o
  11   2   1      240.14      239.61      7.33 o
  12   2   1        1.46        5.64      2.54 o
  13   2   1      322.41      273.94     10.79 o
  14   2   1       27.95       36.85      4.18 o
  15   2   1     1572.44     1563.05     29.79 o
  16   2   1        0.04        2.73      3.63 o
  17   2   1       88.28       90.15      6.50 o
  18   2   1       45.84       46.45      5.09 o
  19   2   1      427.27      422.52     16.01 o
  20   2   1       12.65       14.11      5.00 o
  21   2   1     1132.24     1081.79     31.15 o
  22   2   1        0.10       18.28      5.59 o
  23   2   1       88.12       84.14      8.97 o
  24   2   1        8.59        4.97      5.31 o
  25   2   1       47.67       46.55      7.85 o
 -24   3   1        7.30       15.80      6.24 o
 -23   3   1       44.15       50.71      6.66 o
 -22   3   1       80.70       85.24      7.80 o
 -21   3   1      158.76      159.28      9.70 o
 -20   3   1      304.81      317.85     12.19 o
 -19   3   1       97.37      103.90      7.56 o
 -18   3   1        0.00       -0.75      3.38 o
 -17   3   1      156.26      145.91      8.37 o
 -16   3   1       82.69       87.02      6.43 o
 -15   3   1      104.35      109.67      7.38 o
 -14   3   1        0.58        3.66      2.65 o
 -13   3   1      393.45      370.70      9.27 o
 -12   3   1        1.88        3.42      2.07 o
 -11   3   1       69.66       68.57      4.01 o
 -10   3   1       78.81      100.65      7.57 o
  -9   3   1      400.09      380.82      8.72 o
  -8   3   1     2744.37     2842.12     44.79 o
  -7   3   1      554.66      568.57     12.37 o
  -6   3   1       85.41       89.71      3.99 o
  -5   3   1       67.46       93.63      4.01 o
  -4   3   1     1005.65     1133.28     19.26 o
  -3   3   1      330.51      402.69      7.81 o
  -2   3   1     6418.37     7688.57     99.58 o
  -1   3   1      315.70      358.53      6.68 o
   0   3   1       33.91       53.81      2.64 o
   1   3   1      172.29      179.65      4.73 o
   2   3   1      180.63      207.24      6.84 o
   3   3   1      212.18      243.19      6.03 o
   4   3   1        1.47       21.39      2.22 o
   5   3   1       16.17       14.07      2.35 o
   6   3   1      315.18      328.15      7.57 o
   7   3   1      317.72      284.58      7.50 o
   8   3   1       71.11       81.65      4.06 o
   9   3   1      390.35      373.49     16.21 o
  10   3   1     2156.46     2155.51     35.24 o
  11   3   1      122.00      146.45      5.91 o
  12   3   1        0.47        3.25      2.35 o
  13   3   1       58.20       65.66      4.76 o
  14   3   1       22.31       29.09      3.76 o
  15   3   1      130.62      141.60     10.60 o
  16   3   1     2655.31     2679.89     54.50 o
  17   3   1      265.71      252.67     10.05 o
  18   3   1      142.82      143.32      8.60 o
  19   3   1        2.65        3.53      3.70 o
  20   3   1       54.41       54.24      6.23 o
  21   3   1        3.59       13.27      4.61 o
  22   3   1      432.76      494.22     19.33 o
  23   3   1        0.34        5.51      5.43 o
 -22   4   1        0.18        7.01      5.36 o
 -21   4   1       19.22       29.28      6.88 o
 -20   4   1       25.21       27.72      6.38 o
 -19   4   1        4.77        7.27      4.15 o
 -18   4   1       21.02       25.82      5.04 o
 -17   4   1      252.29      245.26     10.52 o
 -16   4   1       87.98       90.01      6.87 o
 -15   4   1      703.74      717.34     19.18 o
 -14   4   1       32.11       44.50      6.51 o
 -13   4   1      950.50      964.05     23.18 o
 -12   4   1       28.70       30.01      4.26 o
 -11   4   1      233.26      237.22      7.55 o
 -10   4   1      202.16      212.65      6.94 o
  -9   4   1      357.41      315.47     12.84 o
  -8   4   1       57.18       65.58      4.76 o
  -7   4   1     1787.99     1700.38     28.77 o
  -6   4   1        0.42       -2.20      2.20 o
  -5   4   1     2315.97     2362.23     38.23 o
  -4   4   1       32.64       32.19      3.15 o
  -3   4   1       43.10       47.87      3.56 o
  -2   4   1      237.76      238.30      6.74 o
  -1   4   1      727.53      648.55     14.88 o
   0   4   1      115.82      107.53      5.01 o
   1   4   1     6150.39     6546.49    100.89 o
   2   4   1        6.89        7.55      2.77 o
   3   4   1       58.56       49.94      3.60 o
   4   4   1      267.79      249.13      6.94 o
   5   4   1       72.57      105.61      4.93 o
   6   4   1      204.60      208.18      7.22 o
   7   4   1      688.36      757.31     14.86 o
   8   4   1       25.21       26.07      3.06 o
   9   4   1      611.93      588.37     12.59 o
  10   4   1      229.12      226.94      7.08 o
  11   4   1      177.47      160.21      8.25 o
  12   4   1        6.66        8.89      3.46 o
  13   4   1      132.78      116.54      7.38 o
  14   4   1        0.37        5.76      3.65 o
  15   4   1        0.98       11.28      3.95 o
  16   4   1      164.55      155.06      8.99 o
  17   4   1       26.96       26.58      4.89 o
  18   4   1       43.18       41.33      6.64 o
  19   4   1       52.11       40.48      6.83 o
  20   4   1        7.39        5.89      5.27 o
  21   4   1       71.83       64.62      8.49 o
 -19   5   1        0.20        4.84      6.37 o
 -18   5   1        5.06       14.08      6.74 o
 -17   5   1       44.83       49.04      8.78 o
 -16   5   1        2.86        3.58      5.87 o
 -15   5   1      103.68      104.72      8.96 o
 -14   5   1      208.80      217.27     12.02 o
 -13   5   1      130.44      124.75      8.07 o
 -12   5   1      134.85      134.96      8.78 o
 -11   5   1       35.42       31.09      5.93 o
 -10   5   1      132.56      130.28      9.33 o
  -9   5   1       61.70       76.00      6.22 o
  -8   5   1       14.84       19.17      4.59 o
  -7   5   1      518.69      501.28     14.42 o
  -6   5   1      260.66      309.95     11.01 o
  -5   5   1      268.52      242.65      9.28 o
  -4   5   1      160.36      186.62      8.48 o
  -3   5   1      299.15      268.66      9.87 o
  -2   5   1      184.38      179.74      6.94 o
  -1   5   1      384.41      343.04      8.95 o
   0   5   1      403.44      427.75     10.31 o
   1   5   1        8.26       14.01      3.01 o
   2   5   1        0.90        3.76      2.97 o
   3   5   1       13.66       14.18      3.75 o
   4   5   1      213.79      207.62      8.65 o
   5   5   1       18.72       18.75      4.03 o
   6   5   1      192.45      174.54      8.76 o
   7   5   1       27.32       27.60      4.45 o
   8   5   1       18.20       20.00      4.21 o
   9   5   1       13.75       19.32      4.13 o
  10   5   1      123.80      130.39      8.02 o
  11   5   1       70.67       59.51      5.94 o
  12   5   1        5.58        9.92      4.71 o
  13   5   1      217.78      229.97     12.90 o
  14   5   1       49.41       51.12      7.08 o
  15   5   1       48.24       52.17      7.10 o
  16   5   1      125.86      122.09     10.01 o
  17   5   1       15.22        9.13      5.17 o
  18   5   1       27.70       37.84      8.82 o
  19   5   1       94.06       92.13     11.83 o
 -15   6   1      349.22      424.96     21.54 o
 -14   6   1        1.82       -1.98      5.90 o
 -13   6   1      168.35      182.68     14.83 o
 -12   6   1       98.06      101.84     15.91 o
 -11   6   1        0.05        8.01      6.20 o
 -10   6   1      229.74      227.47     15.99 o
  -9   6   1      100.10      117.17     11.74 o
  -8   6   1       65.90       84.14     10.13 o
  -7   6   1     1778.86     1701.82     53.31 o
  -6   6   1      147.59      139.99     12.37 o
  -5   6   1      190.55      219.78     14.46 o
  -4   6   1       10.25       21.13      6.88 o
  -3   6   1      101.69       98.05     18.07 o
  -2   6   1       12.82       33.20      7.00 o
  -1   6   1     1653.00     1558.15     40.07 o
   0   6   1      260.40      256.58     12.29 o
   1   6   1      593.15      646.66     20.70 o
   2   6   1       40.98       47.20      6.81 o
   3   6   1       51.20       45.52     10.60 o
   4   6   1        4.50       -4.13      4.13 o
   5   6   1      136.90      158.09     12.80 o
   6   6   1        3.85        6.25      6.28 o
   7   6   1        3.22        5.01      6.69 o
   8   6   1        7.55       12.54      6.17 o
   9   6   1        8.22       15.67      6.75 o
  10   6   1        5.73        8.96      6.09 o
  11   6   1       16.98       18.77      6.87 o
  12   6   1        5.98        7.67      6.63 o
  13   6   1      198.50      206.92     16.03 o
  14   6   1        1.21       10.93      8.67 o
  15   6   1       56.39       64.21     20.98 o
  -9   7   1        0.47        8.72      6.41 o
  -8   7   1       81.84       83.33     11.32 o
  -7   7   1       13.97       15.28      7.06 o
  -6   7   1       27.91       16.54      6.93 o
  -5   7   1       11.20       13.49      6.71 o
  -4   7   1       77.58       73.67     11.30 o
  -3   7   1       18.55       16.83      6.88 o
  -2   7   1      133.05      124.46     26.46 o
  -1   7   1        5.87        1.42      5.59 o
   0   7   1        4.38       12.25      6.46 o
   1   7   1       13.36       14.10      6.59 o
   2   7   1        7.56       12.03      6.31 o
   3   7   1       34.11       24.48     15.56 o
   4   7   1      125.59      115.20     11.76 o
   5   7   1        3.13       16.88      7.04 o
   6   7   1       53.21       49.69      9.04 o
   7   7   1        3.96       17.17      6.93 o
   8   7   1        0.32       10.39      6.59 o
 -26   0   2      274.34      352.71     34.62 o
 -25   0   2      498.78      546.55     25.05 o
 -24   0   2      217.20      237.00     22.74 o
 -23   0   2      484.18      480.86     21.73 o
 -22   0   2        4.86        9.16      5.61 o
 -21   0   2      361.95      361.44     17.57 o
 -20   0   2       17.67       18.62      7.33 o
 -19   0   2      772.93      727.06     29.23 o
 -18   0   2      169.77      211.89     22.10 o
 -17   0   2     2463.46     2232.10     64.14 o
 -16   0   2      170.70      202.44     11.02 o
 -15   0   2     3565.77     3592.80     97.58 o
 -14   0   2     1874.22     2028.75     57.43 o
 -13   0   2     6167.90     5933.16    157.10 o
 -12   0   2      751.61      764.62     17.15 o
 -11   0   2     7881.69     7465.89    136.97 o
 -10   0   2     3725.05     3556.80     66.65 o
  -9   0   2     3391.85     3037.41     57.00 o
  -8   0   2     1049.32      981.68     25.19 o
  -7   0   2    11619.11    11369.08    225.50 o
  -6   0   2     1996.66     1609.26     34.81 o
  -5   0   2     7461.49     6726.96    122.30 o
  -4   0   2     2908.88     2697.93     83.73 o
  -3   0   2     1161.57     1127.42     24.30 o
   2   0   2     1797.93     1652.04     30.85 o
   3   0   2      973.23      895.09     17.22 o
   5   0   2     6680.05     6449.82    117.31 o
   6   0   2     1248.22     1227.06     24.01 o
   7   0   2     5118.51     4599.22     84.70 o
   8   0   2      915.38      782.44     16.64 o
   9   0   2     6228.28     6024.44    110.89 o
  10   0   2      596.34      665.26     15.09 o
  11   0   2     4644.76     4517.03     97.72 o
  12   0   2     1458.08     1622.38     39.39 o
  13   0   2      851.99      795.85     21.29 o
  14   0   2     9856.79     9910.45    280.53 o
  15   0   2     1307.49     1465.56     44.20 o
  16   0   2        4.92       19.57      5.09 o
  17   0   2     1029.21      981.31     32.72 o
  18   0   2     3440.17     3480.12     97.08 o
  19   0   2      735.49      771.63     29.39 o
  20   0   2      617.47      628.52     25.17 o
  21   0   2      165.65      185.23     13.98 o
  22   0   2      145.91      178.90     14.35 o
  23   0   2       26.63       26.77      7.48 o
  24   0   2      262.34      272.22     18.70 o
  25   0   2      153.39      131.09     13.64 o
 -26   1   2        4.87       10.86      4.97 o
 -25   1   2      442.34      427.71     15.23 o
 -24   1   2        2.79        5.77      4.45 o
 -23   1   2        0.04       -0.86      3.69 o
 -22   1   2       14.20       15.74      4.47 o
 -21   1   2      153.52      149.34      8.73 o
 -20   1   2        1.33        5.31      3.51 o
 -19   1   2      515.52      507.91     14.73 o
 -18   1   2      106.31      113.81      6.92 o
 -17   1   2       53.01       62.79      5.21 o
 -16   1   2      105.69      105.08      6.23 o
 -15   1   2       15.02       11.85      3.03 o
 -14   1   2       36.33       43.94      3.49 o
 -13   1   2     1857.94     1794.33     29.53 o
 -12   1   2        7.12       15.31      2.20 o
 -11   1   2     1476.23     1608.48     25.00 o
 -10   1   2      700.14      696.23     10.97 o
  -9   1   2     3744.00     3796.89     68.68 o
  -8   1   2        0.17       13.80      1.56 o
  -7   1   2     2446.63     2521.35     35.92 o
  -6   1   2       26.50       28.39      1.93 o
  -5   1   2     7073.07     6907.74     94.87 o
  -4   1   2       48.42       74.92      5.26 o
  -3   1   2    11095.79    10616.44    191.82 o
  -2   1   2       86.04       75.46      4.03 o
  -1   1   2     8262.69     7212.10    119.67 o
   0   1   2       36.61       15.17      1.17 o
   1   1   2      536.40      510.01      8.67 o
   2   1   2        3.63       -0.33      1.13 o
   3   1   2     9911.70     9123.42    134.84 o
   4   1   2      871.41      824.88     11.67 o
   5   1   2      948.20      843.93     12.08 o
   6   1   2       51.68       59.29      3.32 o
   7   1   2     1215.76     1159.37     16.49 o
   8   1   2       73.65       82.95      2.90 o
   9   1   2      101.65       73.54      2.92 o
  10   1   2      422.00      420.83      8.49 o
  11   1   2        4.54        7.43      1.82 o
  12   1   2       83.27       69.93      5.17 o
  13   1   2      117.90      118.43      5.48 o
  14   1   2       94.22       91.33      7.77 o
  15   1   2       17.60       26.52      3.70 o
  16   1   2      132.74      124.35      8.77 o
  17   1   2       12.38       18.47      3.86 o
  18   1   2       54.38       60.92      5.58 o
  19   1   2      266.47      274.96     10.51 o
  20   1   2       11.12       18.92      4.31 o
  21   1   2        3.61        4.64      3.85 o
  22   1   2        1.68        3.29      4.29 o
  23   1   2        0.19       -0.04      4.61 o
  24   1   2       15.02       11.41      5.97 o
  25   1   2       13.33        9.54      5.06 o
 -26   2   2      207.68      200.62     12.06 o
 -25   2   2        0.25       -2.56      4.17 o
 -24   2   2      109.90      119.78      8.93 o
 -23   2   2      158.39      156.75      9.74 o
 -22   2   2      155.24      155.85      9.59 o
 -21   2   2       87.45       92.49      7.29 o
 -20   2   2      166.34      189.51     10.32 o
 -19   2   2       36.36       45.27      5.20 o
 -18   2   2       13.31       13.30      3.80 o
 -17   2   2        3.38       15.00      3.73 o
 -16   2   2      757.12      704.86     19.41 o
 -15   2   2       67.23       74.52      6.08 o
 -14   2   2     1228.52     1346.50     23.58 o
 -13   2   2      158.88      172.80      5.79 o
 -12   2   2      114.65      139.73      5.08 o
 -11   2   2        2.12       12.24      2.14 o
 -10   2   2      871.32     1037.92     20.78 o
  -9   2   2      287.53      307.36      7.06 o
  -8   2   2      181.29      125.98      3.59 o
  -7   2   2        7.53        6.90      1.48 o
  -6   2   2     3075.48     2874.39     42.90 o
  -5   2   2      104.39      109.07      2.99 o
  -4   2   2     3852.92     4554.02     59.33 o
  -3   2   2       96.26       98.24      3.33 o
  -2   2   2     4380.74     4955.49     84.82 o
  -1   2   2      109.51      109.62      3.12 o
   0   2   2      155.86       73.29      2.56 o
   1   2   2        3.72        4.34      1.26 o
   2   2   2     6033.82     6387.53    119.26 o
   3   2   2      182.18      214.07      7.88 o
   4   2   2     6814.64     7124.30     98.26 o
   5   2   2      107.32      146.80      3.63 o
   6   2   2     5316.18     5950.00     82.65 o
   7   2   2        9.08       17.14      1.72 o
   8   2   2      924.79     1033.03     17.96 o
   9   2   2       23.27       25.20      2.69 o
  10   2   2      143.85      150.27      5.40 o
  11   2   2      301.18      301.26      8.16 o
  12   2   2     1190.41     1274.13     29.08 o
  13   2   2      332.15      334.13      9.20 o
  14   2   2      854.31      778.80     16.88 o
  15   2   2       24.15       29.78      3.63 o
  16   2   2      795.08      780.75     19.60 o
  17   2   2       21.24       17.88      3.99 o
  18   2   2      169.67      175.44      9.21 o
  19   2   2        0.49        7.21      3.82 o
  20   2   2       63.04       66.36      6.41 o
  21   2   2       51.28       52.87      6.26 o
  22   2   2      554.36      599.14     25.09 o
  23   2   2        5.81        4.78      5.10 o
  24   2   2        4.22        9.58      5.62 o
 -24   3   2        5.48        0.71      4.64 o
 -23   3   2       40.89       48.66     10.46 o
 -22   3   2       69.51       82.62      7.48 o
 -21   3   2       12.70       17.23      4.64 o
 -20   3   2        2.24       -1.07      3.62 o
 -19   3   2      130.48      152.81      8.88 o
 -18   3   2        2.45        9.08      3.69 o
 -17   3   2        3.77        3.25      3.31 o
 -16   3   2        0.08        4.06      3.77 o
 -15   3   2      280.39      238.57     11.62 o
 -14   3   2      170.30      147.97      6.83 o
 -13   3   2       11.06        5.96      2.38 o
 -12   3   2        4.45        7.59      2.38 o
 -11   3   2      252.08      233.58      6.73 o
 -10   3   2       37.66       38.74      4.28 o
  -9   3   2       30.30       36.58      2.90 o
  -8   3   2       41.67       48.56      4.13 o
  -7   3   2        2.21        0.62      1.59 o
  -6   3   2        5.05        4.13      1.66 o
  -5   3   2      133.09      177.51      5.76 o
  -4   3   2      491.92      444.78      9.08 o
  -3   3   2       36.93       40.37      2.46 o
  -2   3   2       42.36       51.88      2.69 o
  -1   3   2        9.40        8.70      1.53 o
   0   3   2       27.05       23.49      1.98 o
   1   3   2      167.95      177.13      6.52 o
   2   3   2        2.29        1.69      1.72 o
   3   3   2       49.29       67.73      3.33 o
   4   3   2       11.15       13.62      2.25 o
   5   3   2      615.81      627.65     11.97 o
   6   3   2        2.55        1.62      1.65 o
   7   3   2       15.74       16.57      2.21 o
   8   3   2      253.83      231.25      8.91 o
   9   3   2      125.99      112.49      4.73 o
  10   3   2       33.32       41.84      3.29 o
  11   3   2        5.74       14.07      2.90 o
  12   3   2       51.56       55.58      4.27 o
  13   3   2     1073.71     1009.07     20.86 o
  14   3   2       80.22       68.51      5.74 o
  15   3   2        3.68        8.48      3.61 o
  16   3   2      344.07      323.17     11.47 o
  17   3   2       75.75       81.25      9.16 o
  18   3   2       35.91       37.26      5.18 o
  19   3   2       74.64       66.58      6.50 o
  20   3   2       14.95       11.37      4.40 o
  21   3   2        2.02       10.02      5.35 o
  22   3   2       80.68       67.04      8.34 o
  23   3   2        3.58       11.77      5.80 o
 -22   4   2       29.87       24.08      7.91 o
 -21   4   2       58.96       37.72      6.98 o
 -20   4   2        7.49        9.67      4.55 o
 -19   4   2       54.02       51.29      6.23 o
 -18   4   2       40.05       51.28      5.90 o
 -17   4   2        3.96       10.53      4.06 o
 -16   4   2       26.06       30.13      4.72 o
 -15   4   2       22.42       23.36      4.48 o
 -14   4   2      132.92      123.00      7.52 o
 -13   4   2      476.55      493.14     14.37 o
 -12   4   2        8.87       25.07      5.97 o
 -11   4   2      183.31      182.80      6.50 o
 -10   4   2        8.36        8.88      2.61 o
  -9   4   2        0.80        8.00      2.66 o
  -8   4   2      123.94      115.91      5.35 o
  -7   4   2        5.54       12.03      2.58 o
  -6   4   2     1260.86     1323.46     23.06 o
  -5   4   2       91.01      107.78      4.92 o
  -4   4   2       96.49       80.68      4.21 o
  -3   4   2        7.71       12.87      2.40 o
  -2   4   2      467.86      456.53     11.19 o
  -1   4   2       70.54       88.01      4.38 o
   0   4   2      917.46      943.59     17.14 o
   1   4   2       20.34       22.88      2.82 o
   2   4   2       18.22       12.92      2.43 o
   3   4   2       35.13       50.90      3.51 o
   4   4   2      266.20      275.53      9.09 o
   5   4   2      146.70      132.22      6.00 o
   6   4   2       55.12       54.54      4.32 o
   7   4   2      864.28      825.28     15.93 o
   8   4   2      617.79      573.02     12.27 o
   9   4   2        7.68        6.94      2.53 o
  10   4   2      102.47      117.92      6.16 o
  11   4   2       47.91       48.16      4.92 o
  12   4   2       12.33       14.63      3.70 o
  13   4   2      234.01      230.32      9.82 o
  14   4   2     2083.59     2082.60     43.93 o
  15   4   2       12.45       20.73      4.48 o
  16   4   2       34.57       42.55      5.50 o
  17   4   2      188.47      200.85     12.31 o
  18   4   2      166.75      172.52     11.73 o
  19   4   2       76.97       79.38      8.81 o
  20   4   2      731.70      667.86     32.71 o
  21   4   2       26.88       28.99      6.89 o
 -20   5   2        2.29        9.61     19.91 o
 -19   5   2       36.11       43.12     11.63 o
 -18   5   2       34.04       25.23     13.54 o
 -17   5   2      121.79      132.65     22.13 o
 -16   5   2      194.90      202.44     15.32 o
 -15   5   2      136.68      146.79     10.51 o
 -14   5   2        2.89        4.38      3.84 o
 -13   5   2      240.24      258.38     10.70 o
 -12   5   2        3.62        8.63      3.75 o
 -11   5   2       61.22       51.56      5.47 o
 -10   5   2      156.78      163.68      8.67 o
  -9   5   2      288.05      292.05     10.54 o
  -8   5   2        0.92        6.23      3.54 o
  -7   5   2      685.99      717.42     18.42 o
  -6   5   2       10.00       11.62      3.70 o
  -5   5   2      129.04      112.38      7.09 o
  -4   5   2      118.11      126.28     11.95 o
  -3   5   2      601.19      604.59     18.69 o
  -2   5   2       25.56       28.41      3.54 o
  -1   5   2      444.68      428.15     10.24 o
   0   5   2      109.28       95.42      5.17 o
   1   5   2      189.10      188.12      7.98 o
   2   5   2       15.20       11.77      3.43 o
   3   5   2     1137.39     1136.90     25.81 o
   4   5   2        3.55       14.76      4.02 o
   5   5   2        4.21       11.46      3.83 o
   6   5   2       79.47       71.82      5.84 o
   7   5   2       19.46       13.36      3.85 o
   8   5   2      155.64      146.12      9.23 o
   9   5   2      517.62      483.68     14.39 o
  10   5   2       60.21       75.74      8.46 o
  11   5   2        7.12       19.59      5.20 o
  12   5   2      134.51      155.27     10.41 o
  13   5   2      164.96      158.00     11.78 o
  14   5   2       95.91       97.72      8.92 o
  15   5   2      336.16      318.48     14.30 o
  16   5   2      164.20      181.98     13.76 o
  17   5   2        0.04        4.07      5.37 o
  18   5   2        5.39       15.99      7.40 o
 -16   6   2       74.50       86.55     11.51 o
 -15   6   2      175.73      209.70     16.33 o
 -14   6   2       21.66       11.63      6.58 o
 -13   6   2      212.14      226.07     20.63 o
 -12   6   2       13.81       13.16      6.52 o
 -11   6   2       86.57      101.26     10.98 o
 -10   6   2      143.92      141.63     16.87 o
  -9   6   2       86.27       84.64     14.21 o
  -8   6   2       51.18       61.10      8.98 o
  -7   6   2       46.38       53.71     11.00 o
  -6   6   2        1.55        6.14      5.88 o
  -5   6   2       89.72      104.75     10.68 o
  -4   6   2      372.11      329.81     16.95 o
  -3   6   2       28.56       42.00     10.17 o
  -2   6   2       53.56       46.18      6.67 o
  -1   6   2        4.05        5.22      5.67 o
   0   6   2        1.20        8.88      4.94 o
   1   6   2        7.59       15.94      7.11 o
   2   6   2      539.35      523.91     27.49 o
   3   6   2        9.07        4.22      4.88 o
   4   6   2       15.30       15.60      5.16 o
   5   6   2        9.55       11.90      5.00 o
   6   6   2        0.03        0.05      4.83 o
   7   6   2      112.24      124.79      9.60 o
   8   6   2        1.25       10.92      6.26 o
   9   6   2      286.13      285.85     16.38 o
  10   6   2      182.52      162.65     13.84 o
  11   6   2       54.53       68.22      9.67 o
  12   6   2        1.70        7.05      6.28 o
  13   6   2       15.47       20.51      7.42 o
  14   6   2      208.38      226.44     16.93 o
  -9   7   2       72.64       72.75     12.32 o
  -8   7   2        0.51       -2.72      7.23 o
  -7   7   2       16.99       17.25      7.04 o
  -6   7   2       31.91       45.90      8.36 o
  -5   7   2       22.30       33.00      7.61 o
  -4   7   2        0.01       -0.46      5.24 o
  -3   7   2        5.85        2.10      5.70 o
  -2   7   2        0.00       -0.96      5.66 o
  -1   7   2       10.34        6.63      6.09 o
   0   7   2       24.35       20.81      7.14 o
   1   7   2       46.15       54.00      8.96 o
   2   7   2       31.33       34.86     10.04 o
   3   7   2       25.83        6.69      9.68 o
   4   7   2       54.92       58.76      9.14 o
   5   7   2      118.94      133.66     12.67 o
   6   7   2        2.11        1.69      6.14 o
   7   7   2      108.91       98.12     11.37 o
   8   7   2      136.16      124.17     15.86 o
 -26   1   3      475.09      472.38     22.56 o
 -25   1   3      108.10      142.67     11.19 o
 -24   1   3       60.55       53.12      6.37 o
 -23   1   3        0.00        5.17      3.98 o
 -22   1   3      527.56      527.49     16.74 o
 -21   1   3       71.73       61.45      6.02 o
 -20   1   3       32.78       34.16      4.77 o
 -19   1   3       31.20       26.57      5.71 o
 -18   1   3     1232.48     1169.42     30.10 o
 -17   1   3       81.28       70.91      5.48 o
 -16   1   3     1577.17     1590.19     33.51 o
 -15   1   3      318.87      345.22     12.27 o
 -14   1   3       58.51       64.40      9.26 o
 -13   1   3      480.38      492.55     10.28 o
 -12   1   3    10508.40    11697.54    174.02 o
 -11   1   3      286.70      267.43      5.59 o
 -10   1   3     2392.09     2462.42     43.87 o
  -9   1   3      111.71      109.56      3.45 o
  -8   1   3     6370.16     6439.38     89.92 o
  -7   1   3     1591.67     1555.50     21.26 o
  -5   1   3     3311.01     3214.84     41.94 o
  -3   1   3     1156.54     1086.75     15.76 o
  -2   1   3     7052.45     7952.57    144.35 o
  -1   1   3     3120.20     2701.65     34.96 o
   0   1   3      378.27      420.69      6.24 o
   1   1   3     3398.47     3018.94     44.30 o
   3   1   3     3209.03     2963.96     41.54 o
   4   1   3     3331.24     3240.61     42.34 o
   5   1   3     1079.94     1026.87     14.51 o
   6   1   3     4381.10     4863.21     64.36 o
   7   1   3     1309.29     1141.39     16.57 o
   8   1   3     3739.25     3965.97     59.24 o
   9   1   3     1870.03     1720.29     32.78 o
  10   1   3      293.67      266.88      6.58 o
  11   1   3      591.30      563.19     11.98 o
  12   1   3     3108.34     3214.55     62.45 o
  13   1   3      752.38      723.96     25.57 o
  14   1   3     1573.26     1575.82     29.62 o
  15   1   3      411.87      409.60     12.07 o
  16   1   3      133.53      141.78     10.89 o
  17   1   3       65.50       67.66      5.64 o
  18   1   3       32.71       36.14      5.09 o
  19   1   3       14.67        9.06      3.72 o
  20   1   3       17.13       19.12      4.56 o
  21   1   3       82.20       82.77      7.07 o
  22   1   3      161.45      175.57     11.37 o
  23   1   3      190.73      188.08     11.17 o
  24   1   3        3.57        2.86      4.56 o
 -26   2   3        8.91       13.01      5.26 o
 -25   2   3      264.01      264.55     13.17 o
 -24   2   3       44.08       46.74      6.13 o
 -23   2   3        4.34        5.91      4.20 o
 -22   2   3        3.77        2.52      3.97 o
 -21   2   3      289.47      284.89     11.24 o
 -20   2   3       58.34       58.17      5.92 o
 -19   2   3      291.64      278.09     12.33 o
 -18   2   3       26.44       27.67      4.37 o
 -17   2   3     1099.60     1106.19     25.47 o
 -16   2   3        0.85        7.25      3.29 o
 -15   2   3      946.38      958.19     19.74 o
 -14   2   3        1.43       14.31      2.75 o
 -13   2   3      338.09      396.15     11.44 o
 -12   2   3      246.83      272.34      7.04 o
 -11   2   3     7244.04     7335.48    112.52 o
 -10   2   3      283.72      293.78      7.05 o
  -9   2   3     1106.65     1318.47     20.33 o
  -8   2   3      265.04      281.66      5.62 o
  -7   2   3      201.88      219.93      5.07 o
  -6   2   3        6.14        4.81      1.23 o
  -5   2   3        0.77       -0.48      1.02 o
  -4   2   3      435.41      453.63      7.90 o
  -3   2   3      210.66      267.67      5.30 o
  -2   2   3      306.80      292.42      5.62 o
  -1   2   3     8557.58     8503.17    109.14 o
   0   2   3       41.15       31.04      2.78 o
   1   2   3     1406.39     1295.01     17.93 o
   2   2   3      528.02      496.47      8.48 o
   3   2   3      243.43      225.27      4.82 o
   4   2   3      386.78      434.38      7.86 o
   5   2   3     4109.78     4482.67     58.78 o
   6   2   3      186.41      187.89      5.22 o
   7   2   3      483.75      553.31     10.81 o
   8   2   3      640.13      583.42     12.45 o
   9   2   3        1.74        3.96      1.84 o
  10   2   3      135.17      142.14     11.61 o
  11   2   3     1078.19     1114.64     23.86 o
  12   2   3      572.73      515.10     12.06 o
  13   2   3      353.04      354.31      9.60 o
  14   2   3       47.38       41.59      3.93 o
  15   2   3       34.20       32.86      3.73 o
  16   2   3       24.90       27.80      6.37 o
  17   2   3        9.15       18.91      4.00 o
  18   2   3      402.32      387.54     12.88 o
  19   2   3        0.00        3.51      3.58 o
  20   2   3       32.24       33.13      5.24 o
  21   2   3       54.17       54.49      7.81 o
  22   2   3        0.28        1.29      4.06 o
  23   2   3       22.83       23.39      6.50 o
  24   2   3        3.80        0.99      5.16 o
 -24   3   3       39.73       47.38      6.64 o
 -23   3   3       82.04       87.04     11.39 o
 -22   3   3       66.34       66.50      6.75 o
 -21   3   3       53.84       45.60      5.93 o
 -20   3   3       71.83       71.27      6.61 o
 -19   3   3       11.31       13.99      4.09 o
 -18   3   3        9.83        8.20      3.70 o
 -17   3   3       28.52       29.80      4.59 o
 -16   3   3      149.55      162.59      8.51 o
 -15   3   3      577.92      546.30     14.81 o
 -14   3   3      308.67      346.21      9.85 o
 -13   3   3      429.03      420.74     14.49 o
 -12   3   3       84.95       93.38      4.67 o
 -11   3   3        2.77        2.81      1.96 o
 -10   3   3       93.71       79.43      4.12 o
  -9   3   3       62.29       58.92      3.77 o
  -8   3   3       42.69       49.48      3.28 o
  -7   3   3      294.52      329.99      8.05 o
  -6   3   3      382.14      382.24      8.27 o
  -5   3   3       79.77       80.16      3.62 o
  -4   3   3      696.90      923.24     14.99 o
  -3   3   3      173.00      160.85      4.69 o
  -2   3   3      250.53      337.36      8.14 o
  -1   3   3      411.55      402.43      8.32 o
   0   3   3      934.46      915.73     15.90 o
   1   3   3       68.79       51.16      2.89 o
   2   3   3     1850.74     1984.11     31.70 o
   3   3   3       26.71       22.10      2.51 o
   4   3   3        0.35       12.72      5.69 o
   5   3   3       64.51       71.78      3.57 o
   6   3   3       53.85       60.78      4.43 o
   7   3   3       44.42       41.86      3.00 o
   8   3   3      931.28     1012.26     18.31 o
   9   3   3      784.91      749.34     15.72 o
  10   3   3      641.02      607.72     13.58 o
  11   3   3      525.90      498.49     12.07 o
  12   3   3      552.27      583.43     13.67 o
  13   3   3       73.93       71.80      5.04 o
  14   3   3       52.12       50.85      5.12 o
  15   3   3      472.42      482.05     14.32 o
  16   3   3        7.26       11.56      5.64 o
  17   3   3       67.72       58.98      6.17 o
  18   3   3       84.55       88.15      7.12 o
  19   3   3        1.56        7.64      4.15 o
  20   3   3      138.02      143.29     10.98 o
  21   3   3      252.72      263.13     14.94 o
  22   3   3       45.04       34.91      6.95 o
 -23   4   3       11.22       14.90      8.23 o
 -22   4   3        3.55        5.18      6.33 o
 -21   4   3        0.18        5.81      5.41 o
 -20   4   3        0.28        2.76      4.63 o
 -19   4   3       50.91       57.73      6.34 o
 -18   4   3       24.87       41.21      6.32 o
 -17   4   3       37.91       40.18      5.94 o
 -16   4   3       14.84       21.12      6.00 o
 -15   4   3      140.31      151.78      9.49 o
 -14   4   3       41.73       46.02      5.14 o
 -13   4   3     1314.84     1246.74     28.23 o
 -12   4   3       88.91       96.82      5.80 o
 -11   4   3      769.25      690.11     14.29 o
 -10   4   3      245.16      241.73      7.91 o
  -9   4   3      179.59      158.47      6.71 o
  -8   4   3       10.75       11.97      2.67 o
  -7   4   3     2201.57     2219.00     36.30 o
  -6   4   3      240.11      233.18      6.63 o
  -5   4   3        3.00        6.48      2.42 o
  -4   4   3      674.11      680.36     13.31 o
  -3   4   3      653.80      615.70     12.30 o
  -2   4   3      398.36      393.84      9.50 o
  -1   4   3      202.49      201.53      6.97 o
   0   4   3      199.06      200.07      6.66 o
   1   4   3      504.25      473.94     11.30 o
   2   4   3      366.45      333.17      9.08 o
   3   4   3      310.14      304.02     12.78 o
   4   4   3      956.41      923.89     18.99 o
   5   4   3     1264.62     1390.52     24.08 o
   6   4   3      107.43      118.92      5.38 o
   7   4   3      766.53      759.75     14.97 o
   8   4   3        2.85        7.86      3.31 o
   9   4   3       46.49       48.91      4.20 o
  10   4   3      526.41      490.80     13.95 o
  11   4   3        8.95       16.65      3.75 o
  12   4   3       81.40       85.37      6.41 o
  13   4   3        4.35       13.00      3.85 o
  14   4   3        5.75        9.06      3.84 o
  15   4   3      203.70      197.66     11.34 o
  16   4   3       37.28       50.16      6.72 o
  17   4   3      760.15      745.78     23.93 o
  18   4   3      159.74      137.98     10.72 o
  19   4   3       18.89       15.36      5.95 o
  20   4   3      110.49      107.60     10.13 o
  21   4   3       26.82       24.52      8.40 o
 -20   5   3      216.94      196.85     16.44 o
 -19   5   3       59.82       60.61     10.28 o
 -18   5   3      125.29      142.27     13.63 o
 -17   5   3        2.82        8.61      6.38 o
 -16   5   3       30.41       27.32      6.37 o
 -15   5   3        5.24       15.34      5.62 o
 -14   5   3      512.94      510.80     18.24 o
 -13   5   3        4.20       10.31      3.94 o
 -12   5   3       85.90       87.68      6.77 o
 -11   5   3        0.58       -1.23      3.32 o
 -10   5   3      450.67      388.81     12.59 o
  -9   5   3       54.31       74.48      6.04 o
  -8   5   3      511.11      469.86     13.94 o
  -7   5   3       59.62       54.09      5.30 o
  -6   5   3       26.07       43.31      4.85 o
  -5   5   3      114.10      130.03      7.44 o
  -4   5   3      685.64      615.46     30.94 o
  -3   5   3        1.03        8.18      4.39 o
  -2   5   3      328.37      310.91      9.46 o
  -1   5   3        7.41        6.45      2.90 o
   0   5   3      545.98      573.90     12.65 o
   1   5   3      555.17      527.31     13.10 o
   2   5   3       25.91       22.27      4.17 o
   3   5   3        2.69       11.23      4.72 o
   4   5   3     1959.35     2015.39     41.71 o
   5   5   3       56.75       55.22      5.51 o
   6   5   3     1313.11     1265.56     28.43 o
   7   5   3      332.93      327.02     11.25 o
   8   5   3       16.45       11.10      6.17 o
   9   5   3      272.43      278.74     13.25 o
  10   5   3      634.79      651.38     20.96 o
  11   5   3       54.35       51.82      6.77 o
  12   5   3      275.61      294.64     16.43 o
  13   5   3       14.24       17.40      6.04 o
  14   5   3      166.65      181.49     21.29 o
  15   5   3       34.21       25.10      6.24 o
  16   5   3       47.10       40.56      6.91 o
  17   5   3       20.14       19.92      6.54 o
  18   5   3       49.23       40.73      7.43 o
 -16   6   3       20.38       14.96      7.44 o
 -15   6   3        0.63        8.73      6.54 o
 -14   6   3        0.43       -0.40      7.68 o
 -13   6   3        1.49        3.91      5.99 o
 -12   6   3        2.47        6.92      6.07 o
 -11   6   3        1.70       10.83      6.01 o
 -10   6   3       26.14       22.78      7.78 o
  -9   6   3      475.05      456.27     20.71 o
  -8   6   3        8.19       35.05     18.95 o
  -7   6   3      141.60      169.13     22.65 o
  -6   6   3      119.56      122.66      9.45 o
  -5   6   3      672.34      581.27     22.52 o
  -4   6   3      205.39      236.90     29.82 o
  -3   6   3     1169.79     1090.46     30.32 o
  -2   6   3        4.92        4.96      4.99 o
  -1   6   3        0.54       -3.66      4.60 o
   0   6   3       93.61       88.95      8.33 o
   1   6   3      594.28      570.65     38.18 o
   2   6   3      381.50      403.18     15.61 o
   3   6   3       94.40       98.96      8.75 o
   4   6   3      328.94      332.45     20.44 o
   5   6   3       11.65       29.04      5.89 o
   6   6   3      114.30      149.30     15.43 o
   7   6   3       65.14       62.26      8.10 o
   8   6   3        2.66        4.03      4.88 o
   9   6   3       77.18       95.50     12.77 o
  10   6   3      280.99      282.09     16.45 o
  11   6   3       79.10       93.40     11.04 o
  12   6   3       49.88       58.23      9.45 o
  13   6   3      442.43      377.25     48.87 o
  14   6   3        1.68        6.53      6.59 o
  -9   7   3        0.41        2.31      6.12 o
  -8   7   3        3.51        5.60      6.43 o
  -7   7   3        5.34        9.57      6.38 o
  -6   7   3       25.38       29.98      7.61 o
  -5   7   3        2.00       -1.98      7.08 o
  -4   7   3        0.00       -5.25      5.25 o
  -3   7   3        2.47        1.08     10.78 o
  -2   7   3       69.71       50.38      8.80 o
  -1   7   3       28.45       35.65      7.93 o
   0   7   3        8.17       13.36      8.04 o
   1   7   3        6.27       -1.55      5.79 o
   2   7   3       26.53       12.21      6.61 o
   3   7   3       22.82       23.02      8.97 o
   4   7   3       16.13       10.62      6.39 o
   5   7   3       57.22       59.50      9.42 o
   6   7   3       81.63       80.86     10.57 o
   7   7   3        5.23        7.69      7.28 o
 -27   0   4        0.02        2.46      6.79 o
 -26   0   4      340.31      351.24     20.99 o
 -25   0   4       56.86       57.54      9.24 o
 -24   0   4        7.20        1.80      5.93 o
 -23   0   4       49.55       56.31      8.81 o
 -22   0   4       32.03       48.38      8.10 o
 -21   0   4      321.45      317.40     16.17 o
 -20   0   4      422.09      373.72     17.32 o
 -19   0   4      142.13      171.01     12.07 o
 -18   0   4       96.59      124.42      9.97 o
 -17   0   4      218.24      180.09     10.58 o
 -16   0   4      139.45      156.79     12.07 o
 -15   0   4     1285.20     1192.23     36.48 o
 -14   0   4     3171.93     3208.70     71.12 o
 -13   0   4      334.33      323.94     10.74 o
 -12   0   4     5574.94     5597.73    103.76 o
 -11   0   4     1359.37     1342.72     27.19 o
 -10   0   4    15270.39    15861.28    331.37 o
  -9   0   4     4268.01     4143.36     76.75 o
  -8   0   4      665.04      877.98     18.01 o
  -7   0   4      416.96      313.67      7.60 o
  -5   0   4      633.07      458.99     11.23 o
  -4   0   4     2712.39     2730.23     58.00 o
  -3   0   4     2814.44     2350.53     43.25 o
  -2   0   4     7903.65     7570.29    193.32 o
  -1   0   4      652.31      521.48     11.98 o
   1   0   4      806.27      657.04     13.12 o
   2   0   4     3874.21     3888.18     71.46 o
   3   0   4      564.46      486.73     10.33 o
   4   0   4    12373.41    12797.75    462.73 o
   5   0   4     1284.52     1270.32     26.82 o
   6   0   4      106.45       62.91     18.90 o
   7   0   4      239.68      270.26      7.76 o
   8   0   4       51.22       41.00      3.16 o
   9   0   4       17.09       21.02      3.04 o
  10   0   4     4199.22     4238.09     94.04 o
  11   0   4     1117.12     1123.86     27.78 o
  12   0   4      275.33      392.69     12.69 o
  13   0   4       46.61       51.82      6.07 o
  14   0   4      134.59       97.66     17.77 o
  15   0   4        0.44       -1.96      3.50 o
  16   0   4       76.39       77.84      9.76 o
  17   0   4      734.29      718.67     42.36 o
  18   0   4      680.57      627.72     31.72 o
  19   0   4      316.84      309.89     16.18 o
  20   0   4       44.40       55.28      8.41 o
  21   0   4        2.87        0.23      7.29 o
  22   0   4      566.11      580.71     25.25 o
  23   0   4        5.95       15.55      7.13 o
  24   0   4       14.10        2.90      6.49 o
 -27   1   4       47.28       42.57      7.72 o
 -26   1   4       74.84       78.94     11.81 o
 -25   1   4        0.75       -2.62      4.97 o
 -24   1   4      129.96      139.83     11.55 o
 -23   1   4        3.91        0.06      6.11 o
 -22   1   4        2.00        7.90      4.58 o
 -21   1   4      110.78      114.42      7.57 o
 -20   1   4      252.34      238.85      9.60 o
 -19   1   4      491.50      465.71     13.81 o
 -18   1   4      166.02      161.40     10.14 o
 -17   1   4        0.64        2.50      2.77 o
 -16   1   4        9.88       17.51      3.29 o
 -15   1   4       11.66       19.76      2.86 o
 -14   1   4      171.98      173.20      8.98 o
 -13   1   4     1299.91     1273.58     26.69 o
 -12   1   4        4.69       35.55      8.28 o
 -11   1   4     3855.02     3879.71     64.21 o
 -10   1   4        0.13       17.37      2.79 o
  -9   1   4     2280.86     2337.56     31.55 o
  -8   1   4      361.11      344.34      7.18 o
  -7   1   4     1973.08     1904.32     25.68 o
  -6   1   4       47.82       89.24      6.47 o
  -5   1   4     4276.11     4002.14     64.47 o
  -4   1   4      165.46      155.15      6.24 o
  -3   1   4      181.86      205.29      4.18 o
  -2   1   4        5.88        5.95      0.54 o
  -1   1   4        2.33        0.57      1.29 o
   0   1   4       13.19       10.76      0.97 o
   1   1   4       26.13       24.45      1.57 o
   2   1   4      202.27      179.28      4.02 o
   3   1   4     5553.06     5441.27     75.12 o
   4   1   4      130.01      162.31     11.63 o
   5   1   4     1856.64     1805.42     28.50 o
   6   1   4      158.97      164.50      3.74 o
   7   1   4     2534.73     2556.90     34.40 o
   8   1   4       82.46       97.84      5.95 o
   9   1   4     5729.28     5854.24     81.98 o
  10   1   4      155.12      183.92     10.87 o
  11   1   4      755.80      699.22     13.43 o
  12   1   4       84.90       94.31      4.87 o
  13   1   4      560.08      575.83     13.17 o
  14   1   4      108.39      100.05      5.45 o
  15   1   4      454.68      499.99     12.44 o
  16   1   4       67.40       68.82      5.60 o
  17   1   4      816.39      799.19     32.64 o
  18   1   4       21.87       17.96      4.56 o
  19   1   4       33.92       36.90      5.02 o
  20   1   4       15.09       23.51      4.69 o
  21   1   4       93.00      103.66      7.93 o
  22   1   4        9.02       11.11      4.49 o
  23   1   4      151.01      156.61     10.08 o
  24   1   4        0.31       -0.02      4.31 o
 -26   2   4      221.78      217.44     12.29 o
 -25   2   4       41.18       39.57      6.27 o
 -24   2   4       57.45       42.74      6.07 o
 -23   2   4        4.55        8.46      4.38 o
 -22   2   4      315.04      292.40     11.60 o
 -21   2   4        2.03       -3.32      3.32 o
 -20   2   4      629.41      559.55     20.19 o
 -19   2   4       25.34       22.22      4.20 o
 -18   2   4      854.25      812.65     20.43 o
 -17   2   4        0.38        5.95      3.23 o
 -16   2   4       84.12       94.54      5.98 o
 -15   2   4        0.23        7.64      3.99 o
 -14   2   4     5101.86     5331.28     89.69 o
 -13   2   4      525.61      531.51     12.39 o
 -12   2   4     1524.34     1545.28     28.25 o
 -11   2   4     1502.68     1528.97     25.48 o
 -10   2   4     5537.02     6215.59     93.76 o
  -9   2   4     2358.97     2269.58     33.24 o
  -8   2   4      387.27      537.04      9.47 o
  -7   2   4     4078.55     4082.56     53.71 o
  -6   2   4      210.79      235.08      4.73 o
  -5   2   4     4311.71     4328.28     60.57 o
  -4   2   4      413.84      433.26      9.02 o
  -3   2   4     4880.78     5009.71     64.95 o
  -2   2   4    17710.73    20004.97    510.97 o
  -1   2   4     6773.73     6968.32     89.75 o
   0   2   4     3991.00     4625.95     74.85 o
   1   2   4     6930.31     7143.71     91.98 o
   2   2   4     1107.30     1291.70     22.27 o
   3   2   4     6526.70     6650.72    110.25 o
   4   2   4     3465.01     3908.10     55.00 o
   5   2   4     2744.19     2858.55     40.98 o
   6   2   4     2004.87     2306.07     33.67 o
   7   2   4     1232.20     1237.61     19.35 o
   8   2   4        3.15       11.27      1.92 o
   9   2   4     1012.38     1103.94     20.98 o
  10   2   4       35.98       39.32      4.38 o
  11   2   4      451.80      459.41     10.95 o
  12   2   4        9.17       11.15      2.63 o
  13   2   4      492.49      468.52     14.95 o
  14   2   4       76.87       84.48      5.28 o
  15   2   4       59.27       63.06      5.35 o
  16   2   4        5.66        5.20      3.32 o
  17   2   4       90.26       73.01      6.07 o
  18   2   4     1035.10     1012.47     24.69 o
  19   2   4      253.72      258.30     10.74 o
  20   2   4      324.71      345.20     12.76 o
  21   2   4       13.56       17.89      4.73 o
  22   2   4      216.93      218.90     14.04 o
  23   2   4        6.16        6.27      5.55 o
 -25   3   4       11.90        6.14      5.56 o
 -24   3   4       49.85       37.52      6.17 o
 -23   3   4       33.13       31.37      5.74 o
 -22   3   4        0.41        2.68      4.09 o
 -21   3   4      156.14      135.63      8.83 o
 -20   3   4       31.19       39.15      5.42 o
 -19   3   4        7.99        6.99      3.81 o
 -18   3   4      112.25       96.39      6.95 o
 -17   3   4      497.71      467.62     14.12 o
 -16   3   4      100.16       99.75      6.54 o
 -15   3   4        5.76       11.47      3.02 o
 -14   3   4       93.53       88.36      5.26 o
 -13   3   4      536.19      526.71     13.07 o
 -12   3   4       13.35       17.45      2.62 o
 -11   3   4      144.45      130.06      5.18 o
 -10   3   4      187.54      217.68      7.76 o
  -9   3   4      433.83      438.97      9.47 o
  -8   3   4      764.12      784.56     14.53 o
  -7   3   4      550.83      582.45     11.36 o
  -6   3   4      539.38      476.68      9.70 o
  -5   3   4        7.33        5.33      1.50 o
  -4   3   4      308.85      268.54      6.37 o
  -3   3   4      171.78      220.05      6.24 o
  -2   3   4      511.99      471.78      8.79 o
  -1   3   4     3453.97     3617.75     57.42 o
   0   3   4      981.55      921.12     14.68 o
   1   3   4      358.25      382.19      9.07 o
   2   3   4      371.02      316.73      7.07 o
   3   3   4       31.12       34.83      2.51 o
   4   3   4      338.44      303.39      7.91 o
   5   3   4     2594.39     2608.18     50.46 o
   6   3   4      759.42      743.06     13.91 o
   7   3   4     2915.85     2858.55     45.15 o
   8   3   4      115.46      120.27      6.52 o
   9   3   4      667.02      668.07     14.43 o
  10   3   4       48.60       51.39      3.99 o
  11   3   4     2868.79     2939.67     51.61 o
  12   3   4      350.37      324.94      9.41 o
  13   3   4     1412.68     1399.54     30.73 o
  14   3   4       64.00       59.63      5.52 o
  15   3   4       63.60       59.96      5.71 o
  16   3   4        4.87        5.60      3.55 o
  17   3   4      184.59      198.06     16.74 o
  18   3   4       62.79       62.47      6.20 o
  19   3   4       99.93       95.88     10.71 o
  20   3   4        0.09       19.86     12.18 o
  21   3   4        4.47        2.94      8.17 o
  22   3   4       51.02       53.25      8.12 o
 -23   4   4        3.84        0.80      6.49 o
 -22   4   4       21.93       18.83      6.01 o
 -21   4   4       69.74       62.94      8.07 o
 -20   4   4       50.48       39.95      6.99 o
 -19   4   4       31.93       42.05      5.65 o
 -18   4   4       22.47       25.95      4.94 o
 -17   4   4       26.41       28.48      4.93 o
 -16   4   4      251.69      252.11     16.18 o
 -15   4   4        0.00        7.62      3.74 o
 -14   4   4     1280.89     1249.33     28.45 o
 -13   4   4       70.01       80.33      8.90 o
 -12   4   4        9.59       18.36      3.81 o
 -11   4   4      242.86      250.51      8.18 o
 -10   4   4      879.84      909.31     20.08 o
  -9   4   4      246.83      265.05      7.87 o
  -8   4   4      882.57      948.90     17.67 o
  -7   4   4       77.08       82.80      4.30 o
  -6   4   4       91.33       90.41      4.40 o
  -5   4   4       86.89       88.75      4.28 o
  -4   4   4       48.48       55.74      3.93 o
  -3   4   4       55.63       67.04      4.18 o
  -2   4   4      582.52      592.89     13.17 o
  -1   4   4      180.74      206.37      6.62 o
   0   4   4        7.46        3.05      1.87 o
   1   4   4      127.54      135.62      7.86 o
   2   4   4     1660.73     1750.09     32.07 o
   3   4   4      780.68      697.30     15.18 o
   4   4   4     1323.57     1333.18     25.56 o
   5   4   4      377.51      372.86      9.92 o
   6   4   4      137.16      138.29      5.92 o
   7   4   4      156.84      136.94      5.89 o
   8   4   4      389.04      411.04     10.63 o
   9   4   4       54.50       55.82      6.15 o
  10   4   4      548.29      605.51     16.12 o
  11   4   4      329.52      324.47     11.04 o
  12   4   4     1018.93      948.36     23.00 o
  13   4   4        0.41       13.55      3.88 o
  14   4   4       11.16       16.68      5.04 o
  15   4   4        0.00        1.26      5.20 o
  16   4   4      310.06      306.46     13.97 o
  17   4   4       45.89       62.21      7.58 o
  18   4   4      707.53      708.99     23.80 o
  19   4   4        7.32       12.35      5.69 o
  20   4   4        2.82        6.54      6.31 o
 -20   5   4        2.81       19.28      7.61 o
 -19   5   4        0.73        7.24      6.87 o
 -18   5   4      178.15      158.48     14.15 o
 -17   5   4       72.63       66.89      8.10 o
 -16   5   4      209.22      220.67     19.96 o
 -15   5   4       77.18       61.87      7.37 o
 -14   5   4       18.23       27.84      7.07 o
 -13   5   4       14.61       21.40      5.15 o
 -12   5   4       96.08      102.42     10.79 o
 -11   5   4      134.12      122.98      9.07 o
 -10   5   4       49.25       55.33      5.46 o
  -9   5   4     1042.05      959.25     22.96 o
  -8   5   4        1.43       38.40      7.79 o
  -7   5   4      393.66      383.12     12.03 o
  -6   5   4       76.38       85.73      7.25 o
  -5   5   4      933.52      857.74     20.72 o
  -4   5   4       37.09       41.11      5.53 o
  -3   5   4     3508.68     3514.19     61.26 o
  -2   5   4      155.20      198.19      9.28 o
  -1   5   4      551.40      509.01     12.81 o
   0   5   4        2.79        0.57      1.80 o
   1   5   4     1352.63     1302.60     25.75 o
   2   5   4       55.18       44.96      5.21 o
   3   5   4     2221.82     2156.27     44.24 o
   4   5   4      227.47      218.65      9.16 o
   5   5   4      125.08      104.25      9.36 o
   6   5   4        2.15        4.78      5.11 o
   7   5   4      179.02      173.21     10.12 o
   8   5   4       16.95       16.85      4.91 o
   9   5   4      524.74      458.65     16.60 o
  10   5   4      130.82      142.55     10.01 o
  11   5   4       54.89       58.41      6.96 o
  12   5   4        7.53        7.32      4.94 o
  13   5   4       21.73       29.90      6.11 o
  14   5   4       36.72       29.63      6.43 o
  15   5   4       17.06       21.47      5.81 o
  16   5   4        3.14       -0.07      5.14 o
  17   5   4        0.26        7.31      5.48 o
 -16   6   4      104.70      131.71     13.53 o
 -15   6   4       12.89       12.04      7.19 o
 -14   6   4       11.23       11.91      6.57 o
 -13   6   4       12.51       18.66      6.63 o
 -12   6   4       38.67       34.66      7.91 o
 -11   6   4      105.39       98.06     10.65 o
 -10   6   4       73.08       95.37     10.60 o
  -9   6   4        1.64       16.70      6.54 o
  -8   6   4      303.99      277.17     18.97 o
  -7   6   4       60.22       68.41      7.54 o
  -6   6   4       21.66       24.22      5.57 o
  -5   6   4      141.43      138.98      9.86 o
  -4   6   4       61.87      106.07      8.75 o
  -3   6   4       58.35       69.06      7.48 o
  -2   6   4      370.13      358.50     20.14 o
  -1   6   4        1.76       -3.62      5.93 o
   0   6   4       18.64       17.23      5.13 o
   1   6   4        5.40       13.57      5.15 o
   2   6   4      471.44      513.39     17.88 o
   3   6   4        1.27       13.12      4.98 o
   4   6   4        0.29        1.18      4.34 o
   5   6   4        3.11        2.72      4.87 o
   6   6   4        8.15       17.11      5.02 o
   7   6   4       14.51       25.63      7.00 o
   8   6   4      823.82      838.18     54.54 o
   9   6   4        5.26       15.03      5.41 o
  10   6   4      324.23      306.49     17.02 o
  11   6   4       23.84       15.90      7.04 o
  12   6   4       82.45       76.05     10.17 o
  13   6   4        2.28       13.48      7.19 o
  -9   7   4        3.94       11.69      6.65 o
  -8   7   4       19.76       16.27      6.97 o
  -7   7   4       13.99       19.48      7.08 o
  -6   7   4       57.30       77.57     10.02 o
  -5   7   4       24.21       29.24      7.59 o
  -4   7   4        3.73        4.11     13.97 o
  -3   7   4      248.29      236.72     28.06 o
  -2   7   4       33.85       32.31      7.44 o
  -1   7   4        0.11        1.46      5.40 o
   0   7   4        8.45       11.91      6.25 o
   1   7   4        0.11        5.79      5.75 o
   2   7   4       15.44       13.56      6.48 o
   3   7   4      338.73      328.89     17.53 o
   4   7   4       47.21       64.74      9.40 o
   5   7   4        1.73        0.84      6.00 o
   6   7   4       98.24      106.66     11.72 o
 -27   1   5      100.99      107.95     10.52 o
 -26   1   5       93.05       86.75      9.40 o
 -25   1   5        5.87        1.87      4.88 o
 -24   1   5       41.40       43.46      6.60 o
 -23   1   5      109.75      106.93      9.03 o
 -22   1   5       27.74       35.89      5.86 o
 -21   1   5       29.09       24.58      5.11 o
 -20   1   5      207.49      211.22     11.04 o
 -19   1   5       49.58       36.19      6.05 o
 -18   1   5     1354.76     1419.34     35.78 o
 -17   1   5       11.01       12.61      3.73 o
 -16   1   5       74.06       89.48      7.80 o
 -15   1   5      362.31      367.92     10.75 o
 -14   1   5      470.88      471.81     12.49 o
 -13   1   5       13.96       18.54      2.90 o
 -12   1   5    11440.93    13039.97    275.27 o
 -11   1   5     1016.12     1051.10     16.74 o
 -10   1   5      773.17      694.68     10.90 o
  -9   1   5     3224.36     2930.12     53.06 o
  -8   1   5      486.21      423.17     10.34 o
  -7   1   5      364.79      277.02      6.26 o
  -6   1   5      562.05      486.11      7.54 o
  -5   1   5     1356.78     1117.58     16.59 o
  -4   1   5    17665.11    18007.44    649.80 o
  -3   1   5     2328.61     1914.82     27.10 o
  -1   1   5     1042.13      791.38     16.50 o
   0   1   5     1256.73     1270.67     20.05 o
   1   1   5      340.85      222.77      3.76 o
   2   1   5     5721.74     5280.66     68.06 o
   3   1   5       39.03       20.64      1.36 o
   4   1   5     1437.00     1456.97     21.46 o
   5   1   5      142.14      171.47      3.80 o
   6   1   5      392.16      444.23      7.74 o
   7   1   5      910.67      935.48     13.94 o
   8   1   5     1766.78     1754.64     28.39 o
   9   1   5      421.89      387.98      8.42 o
  10   1   5       49.82       70.61      4.15 o
  11   1   5      604.58      570.49     12.67 o
  12   1   5      136.06      171.05      6.64 o
  13   1   5      586.62      552.22     20.01 o
  14   1   5       48.95       51.19      4.88 o
  15   1   5      289.97      290.82      9.09 o
  16   1   5      278.50      229.98     14.17 o
  17   1   5      314.89      323.99     12.39 o
  18   1   5      130.43      133.20      8.09 o
  19   1   5      207.82      166.89      9.27 o
  20   1   5       25.61       20.01      4.63 o
  21   1   5      242.43      250.62     11.75 o
  22   1   5        7.47       11.98      4.61 o
  23   1   5      179.10      214.99     14.28 o
  24   1   5      112.77      123.70     11.68 o
 -26   2   5        0.18        3.00      4.67 o
 -25   2   5       94.34       91.72      8.10 o
 -24   2   5        2.57        0.92      4.21 o
 -23   2   5        2.00       -1.56      4.36 o
 -22   2   5      159.78      161.20      9.33 o
 -21   2   5       13.96       17.09      4.41 o
 -20   2   5        9.79        9.54      3.80 o
 -19   2   5      219.94      220.82     12.25 o
 -18   2   5       70.57       60.08      5.43 o
 -17   2   5       79.83       91.52      6.23 o
 -16   2   5      269.05      271.97      8.55 o
 -15   2   5     3015.30     3075.95     72.85 o
 -14   2   5      116.29      154.63     10.72 o
 -13   2   5      777.41      855.56     17.46 o
 -12   2   5      471.07      432.56     10.34 o
 -11   2   5       38.84       36.79      2.87 o
 -10   2   5      135.33      117.10      4.26 o
  -9   2   5     3742.17     4007.51     61.29 o
  -8   2   5      253.09      260.11      5.29 o
  -7   2   5      550.85      566.97      9.13 o
  -6   2   5      496.49      517.38      9.02 o
  -5   2   5       97.38       88.33      2.65 o
  -4   2   5      620.91      636.09      9.63 o
  -3   2   5        3.94        5.35      2.34 o
  -2   2   5      882.75      809.29     12.40 o
  -1   2   5     3105.37     3093.97     40.61 o
   0   2   5      295.03      274.83      5.92 o
   1   2   5       89.73       62.84      2.31 o
   2   2   5       82.39       95.58      4.30 o
   3   2   5     1199.27     1299.43     18.25 o
   4   2   5      359.54      343.45      6.65 o
   5   2   5      562.60      605.83     11.44 o
   6   2   5      551.86      575.63     10.19 o
   7   2   5       13.80       30.33      2.60 o
   8   2   5      111.00      104.71      8.01 o
   9   2   5     1783.52     1719.68     30.95 o
  10   2   5        0.69       11.98      2.90 o
  11   2   5     1084.03     1103.02     21.58 o
  12   2   5      146.34      148.77      6.01 o
  13   2   5      461.58      481.64     11.95 o
  14   2   5       16.64       27.32      3.49 o
  15   2   5      657.21      666.73     17.49 o
  16   2   5        5.00        5.07      3.38 o
  17   2   5       53.15       53.56      6.61 o
  18   2   5       86.26       78.64      6.51 o
  19   2   5       98.92      104.45     10.59 o
  20   2   5        1.22        1.87      3.86 o
  21   2   5       28.03       30.16      6.62 o
  22   2   5       39.43       38.24      6.93 o
  23   2   5      112.75      109.25     10.30 o
 -25   3   5       55.00       55.55      8.24 o
 -24   3   5       61.29       76.15      8.54 o
 -23   3   5        0.51        2.10      4.04 o
 -22   3   5      134.02      125.87      8.74 o
 -21   3   5        0.81        4.55      3.97 o
 -20   3   5      447.20      384.54     13.26 o
 -19   3   5      151.80      131.80      9.10 o
 -18   3   5        0.03        1.41      3.47 o
 -17   3   5       79.70       72.83      6.01 o
 -16   3   5        9.26       12.80      3.70 o
 -15   3   5      240.67      216.67      7.59 o
 -14   3   5      253.52      264.45      8.32 o
 -13   3   5      318.76      297.05      8.66 o
 -12   3   5      170.90      179.14      9.20 o
 -11   3   5      218.46      200.98      6.53 o
 -10   3   5     1254.16     1239.16     27.91 o
  -9   3   5      696.35      661.34     13.08 o
  -8   3   5       20.36       15.46      3.30 o
  -7   3   5     1141.62     1116.87     19.22 o
  -6   3   5      128.40      149.74      5.60 o
  -5   3   5     1879.48     1872.51     33.13 o
  -4   3   5     1560.62     1741.38     25.92 o
  -3   3   5     2492.57     2483.95     35.90 o
  -2   3   5     2465.54     2507.11     40.52 o
  -1   3   5      503.68      500.59      8.80 o
   0   3   5       21.40        5.90      1.62 o
   1   3   5      197.93      200.39      5.13 o
   2   3   5        9.38       14.49      1.67 o
   3   3   5      449.49      487.07      9.67 o
   4   3   5     1914.71     1944.54     35.73 o
   5   3   5      179.20      195.47      6.94 o
   6   3   5      513.31      543.39     13.42 o
   7   3   5      329.60      315.62     10.30 o
   8   3   5      193.78      176.80      6.17 o
   9   3   5        4.89        1.82      2.10 o
  10   3   5      162.70      164.43      6.29 o
  11   3   5       88.01       95.74      6.75 o
  12   3   5     1261.32     1324.18     30.08 o
  13   3   5       12.56        8.35      3.43 o
  14   3   5      203.16      207.62      9.36 o
  15   3   5       10.79        6.64      3.49 o
  16   3   5       77.41       76.78      6.54 o
  17   3   5        0.00       -1.83      4.01 o
  18   3   5      413.05      408.88     16.38 o
  19   3   5       43.59       40.96     11.79 o
  20   3   5       64.68       63.69      8.15 o
  21   3   5      116.06      110.68     10.18 o
 -23   4   5        5.04        0.61      5.32 o
 -22   4   5        1.15       -0.07      5.36 o
 -21   4   5      168.52      163.63     14.56 o
 -20   4   5       88.79       76.72     10.91 o
 -19   4   5      283.98      277.18     20.84 o
 -18   4   5        1.23        3.97      3.88 o
 -17   4   5        7.71        4.30      3.88 o
 -16   4   5       29.57       34.37      4.88 o
 -15   4   5        7.65       19.99      4.66 o
 -14   4   5        5.63       16.96      4.00 o
 -13   4   5      318.24      347.85     11.50 o
 -12   4   5      152.25      137.12      7.40 o
 -11   4   5      798.63      740.94     17.53 o
 -10   4   5      273.10      262.23      9.95 o
  -9   4   5      332.41      353.15      9.53 o
  -8   4   5       28.79       51.73      3.59 o
  -7   4   5      151.94      149.77      5.41 o
  -6   4   5       52.99       56.30      4.00 o
  -5   4   5     1099.46     1051.70     20.77 o
  -4   4   5      470.81      455.46      9.77 o
  -3   4   5       94.66      101.52      4.63 o
  -2   4   5      254.08      231.10      6.15 o
  -1   4   5       64.58       60.75      5.37 o
   0   4   5       48.87       44.55      3.08 o
   1   4   5      247.05      197.92      5.72 o
   2   4   5      194.83      182.25      9.49 o
   3   4   5      615.91      631.38     12.53 o
   4   4   5       29.33       28.23      3.03 o
   5   4   5     1043.66     1004.75     22.60 o
   6   4   5       52.81       62.09      4.91 o
   7   4   5     1619.95     1498.96     31.96 o
   8   4   5       48.08       50.89      4.07 o
   9   4   5        0.45       -1.76      2.61 o
  10   4   5      258.10      226.12      9.07 o
  11   4   5      736.61      686.31     20.31 o
  12   4   5      129.22      134.73      7.85 o
  13   4   5       99.57       98.33      8.38 o
  14   4   5       28.26       21.63      5.34 o
  15   4   5       73.12       85.26     12.56 o
  16   4   5       25.04       26.28      5.92 o
  17   4   5        1.83       15.30      5.52 o
  18   4   5        6.12        1.12      5.12 o
  19   4   5      758.61      786.21     25.85 o
  20   4   5       24.13       27.86      6.83 o
 -20   5   5      141.25      139.31     13.98 o
 -19   5   5        6.94       25.01      7.81 o
 -18   5   5      120.56      117.09     10.22 o
 -17   5   5       30.84       43.72      6.81 o
 -16   5   5       87.72       81.01      8.41 o
 -15   5   5       29.25       43.06      6.62 o
 -14   5   5      384.60      330.73     18.25 o
 -13   5   5      123.45      145.18     10.18 o
 -12   5   5       38.67       51.01      6.56 o
 -11   5   5      457.61      448.80     16.28 o
 -10   5   5        6.15        7.55      3.72 o
  -9   5   5      477.24      450.34     13.40 o
  -8   5   5      754.58      694.30     17.90 o
  -7   5   5      392.14      347.13     11.14 o
  -6   5   5       25.05       26.35      4.25 o
  -5   5   5      226.64      211.59      8.46 o
  -4   5   5      255.25      250.60      9.18 o
  -3   5   5      248.54      255.38      9.90 o
  -2   5   5      203.86      166.45      6.57 o
  -1   5   5      176.13      175.36      6.75 o
   0   5   5       48.99       46.90      4.17 o
   1   5   5      396.08      388.05     11.81 o
   2   5   5     1112.78     1079.26     24.56 o
   3   5   5      183.83      183.46      9.12 o
   4   5   5      128.71      153.18      7.64 o
   5   5   5      118.04      124.43      8.70 o
   6   5   5       39.52       34.71      5.66 o
   7   5   5       46.56       50.73      7.70 o
   8   5   5      941.70      896.68     26.08 o
   9   5   5        7.29        6.17      4.57 o
  10   5   5      477.08      447.66     16.52 o
  11   5   5        1.71        3.83      5.29 o
  12   5   5        5.42       13.34      5.52 o
  13   5   5      103.04       96.80      8.99 o
  14   5   5      144.02      148.89     11.60 o
  15   5   5      135.81      131.07     10.76 o
  16   5   5       30.49       35.93      7.52 o
  17   5   5        4.36        4.50      5.67 o
 -16   6   5       15.27       21.28      7.39 o
 -15   6   5       77.14       72.84     10.11 o
 -14   6   5        4.39       16.26      7.98 o
 -13   6   5      298.94      278.03     16.78 o
 -12   6   5        0.26       10.23      6.10 o
 -11   6   5        0.00       -2.81      5.22 o
 -10   6   5       91.56      110.13      9.33 o
  -9   6   5      325.94      357.59     19.46 o
  -8   6   5      111.99      123.76      9.47 o
  -7   6   5        4.26        9.34      4.86 o
  -6   6   5      147.35      137.67      9.76 o
  -5   6   5       44.94       67.41      7.11 o
  -4   6   5       18.96       21.34      5.26 o
  -3   6   5       18.34       22.28      5.25 o
  -2   6   5      290.71      302.11     13.35 o
  -1   6   5      197.90      201.49     12.33 o
   0   6   5       12.99        9.54      4.64 o
   1   6   5       11.80       14.11      4.96 o
   2   6   5        0.35        3.15      4.29 o
   3   6   5       83.85       99.21      8.50 o
   4   6   5       61.02       69.59      7.33 o
   5   6   5        0.76        3.10      4.51 o
   6   6   5       36.01       34.60      6.29 o
   7   6   5       22.90       17.09      5.46 o
   8   6   5        7.94       15.25      5.38 o
   9   6   5       78.64       63.11      7.86 o
  10   6   5        2.32        8.71      4.99 o
  11   6   5      102.74      108.28     11.73 o
  12   6   5      176.03      196.89     41.37 o
  13   6   5      222.73      202.49     56.23 o
  -9   7   5        1.21        9.52      7.60 o
  -8   7   5      200.61      198.14     15.05 o
  -7   7   5       13.71       16.47      6.74 o
  -6   7   5        0.26        0.70      5.69 o
  -5   7   5        7.07        7.95      5.82 o
  -4   7   5        0.97        6.31      5.74 o
  -3   7   5        4.03       18.79      6.62 o
  -2   7   5        7.92        1.36      5.57 o
  -1   7   5        0.40        0.01      6.68 o
   0   7   5       17.11       18.28     14.48 o
   1   7   5        0.21        0.60      5.46 o
   2   7   5       66.57       66.73      9.20 o
   3   7   5       27.75       30.21      7.56 o
   4   7   5      105.63      161.30     13.38 o
   5   7   5        9.10       17.62      6.83 o
 -27   0   6       22.87       13.22      9.37 o
 -26   0   6        0.01       -3.70      5.58 o
 -25   0   6      190.74      178.76     19.97 o
 -24   0   6      130.55      115.30     13.72 o
 -23   0   6       69.42       52.31      8.34 o
 -22   0   6      206.32      199.27     14.15 o
 -21   0   6      516.04      486.30     26.81 o
 -20   0   6       35.87       47.19      8.90 o
 -19   0   6      494.96      482.77     19.78 o
 -18   0   6     1460.47     1582.09     70.26 o
 -17   0   6       74.88       77.91      7.88 o
 -16   0   6    10261.72    10354.65    419.43 o
 -15   0   6       60.76       58.50      5.28 o
 -14   0   6     1505.49     1619.77     38.21 o
 -13   0   6     1303.62     1192.69     32.98 o
 -12   0   6     5870.38     6081.13    129.86 o
 -11   0   6      213.26      198.63      6.53 o
 -10   0   6    17802.40    19256.99    401.66 o
  -9   0   6       11.45       11.85      2.39 o
  -8   0   6     4661.85     4677.37     86.18 o
  -7   0   6     1852.59     1866.01     35.61 o
  -6   0   6     3938.62     3762.75     69.38 o
  -5   0   6        0.45       -1.07      1.07 o
  -3   0   6      225.08      232.55      5.74 o
  -2   0   6        8.85       15.08      1.45 o
  -1   0   6        5.80        7.00      1.37 o
   0   0   6      291.70      255.36      6.12 o
   1   0   6      267.53      237.98      5.95 o
   2   0   6      915.08      967.88     19.24 o
   3   0   6      987.02      929.80     18.90 o
   5   0   6     1463.21     1412.55     27.88 o
   6   0   6     2519.29     2997.85     57.91 o
   7   0   6       80.54       74.30      4.13 o
   8   0   6     4363.02     4709.13    101.43 o
   9   0   6      417.54      373.14     11.69 o
  10   0   6     4790.41     4904.83    129.26 o
  11   0   6     1064.60      962.59     24.81 o
  12   0   6     9310.02     9388.80    199.69 o
  13   0   6      391.05      397.02     15.80 o
  14   0   6      326.45      299.39     14.33 o
  15   0   6      147.55      143.10     11.00 o
  16   0   6       20.30       14.43      5.07 o
  17   0   6       43.30       42.54      7.13 o
  18   0   6     1291.71     1309.50     69.06 o
  19   0   6       90.23      101.30     10.61 o
  20   0   6      331.88      330.34     28.08 o
  21   0   6       81.89       97.52     11.08 o
  22   0   6       83.73       99.24     18.50 o
  23   0   6        1.50        3.75      6.49 o
 -27   1   6       86.98      100.32     10.25 o
 -26   1   6        0.64        3.46      4.46 o
 -25   1   6       51.51       55.36      6.50 o
 -24   1   6       42.93       43.05      9.69 o
 -23   1   6       34.75       29.35      5.89 o
 -22   1   6        4.62        1.31      4.35 o
 -21   1   6       75.39       75.64      7.39 o
 -20   1   6       87.95       86.27      7.36 o
 -19   1   6       95.43      102.86      7.79 o
 -18   1   6       29.65       31.56      5.59 o
 -17   1   6        8.80       10.45      3.62 o
 -16   1   6       78.10       73.42      4.65 o
 -15   1   6        1.54        7.23      2.51 o
 -14   1   6      171.57      166.93      6.12 o
 -13   1   6      626.72      669.41     12.90 o
 -12   1   6       18.42       17.26      2.47 o
 -11   1   6       83.89       92.00      3.59 o
 -10   1   6        9.29       10.16      1.47 o
  -9   1   6        0.14        3.65      1.23 o
  -8   1   6        0.12        5.56      1.23 o
  -7   1   6     2388.88     2369.82     31.66 o
  -6   1   6       55.65       64.08      4.50 o
  -5   1   6       98.26       87.69      3.08 o
  -4   1   6       25.32       29.80      1.27 o
  -3   1   6      121.02       83.32      1.93 o
  -2   1   6       23.24       19.75      1.21 o
  -1   1   6       39.02       48.82      1.66 o
   0   1   6        1.31       -0.56      0.60 o
   1   1   6       27.37       21.55      1.20 o
   2   1   6      117.69      136.24      4.58 o
   3   1   6     1678.12     1909.81     27.68 o
   4   1   6      131.04      137.33      3.53 o
   5   1   6      581.00      575.08      9.17 o
   6   1   6       39.59       43.16      2.23 o
   7   1   6      320.21      367.83      7.85 o
   8   1   6      455.37      467.47      9.55 o
   9   1   6       35.45       54.15      3.18 o
  10   1   6      230.10      229.89      6.29 o
  11   1   6      285.44      253.02      7.64 o
  12   1   6        2.01        5.00      2.27 o
  13   1   6        9.87       14.11      2.79 o
  14   1   6      168.86      179.14      7.16 o
  15   1   6        5.09        6.20      2.85 o
  16   1   6        5.55        6.10      3.46 o
  17   1   6      282.69      282.66     10.52 o
  18   1   6        8.49        2.16      3.43 o
  19   1   6       25.60       24.99      5.53 o
  20   1   6       72.02       70.14      6.68 o
  21   1   6        1.45       -2.27      3.86 o
  22   1   6       10.86        4.84      7.06 o
  23   1   6       68.45       68.37     10.97 o
 -26   2   6        0.03       -4.08      4.08 o
 -25   2   6       10.06       10.93      4.88 o
 -24   2   6       60.08       57.03      6.65 o
 -23   2   6        0.86       -3.73      3.73 o
 -22   2   6       95.41      113.22     12.61 o
 -21   2   6        2.45        6.32      3.86 o
 -20   2   6       13.10        8.01      3.84 o
 -19   2   6        0.16       -3.02      3.02 o
 -18   2   6     1320.21     1336.52     29.95 o
 -17   2   6       51.52       55.54      4.60 o
 -16   2   6        1.86        4.40      3.08 o
 -15   2   6      365.05      364.82      9.84 o
 -14   2   6      824.73     1003.12     20.06 o
 -13   2   6      342.18      330.76     11.61 o
 -12   2   6     5787.31     5795.47     96.48 o
 -11   2   6      211.16      210.97      6.73 o
 -10   2   6      432.24      498.25     10.87 o
  -9   2   6      651.94      716.41     14.59 o
  -8   2   6     2305.96     2581.27     41.74 o
  -7   2   6      203.97      263.04      5.64 o
  -6   2   6      517.82      390.40      9.31 o
  -5   2   6      144.94      175.95      3.69 o
  -4   2   6     3823.48     3851.82     50.35 o
  -3   2   6      148.36      168.10      3.34 o
  -2   2   6      477.91      510.77     11.24 o
  -1   2   6      132.66      135.23      5.87 o
   0   2   6    10075.22    11517.67    209.96 o
   1   2   6      120.76      142.04      6.83 o
   2   2   6     5100.58     5574.77     72.34 o
   3   2   6      329.91      373.09      6.40 o
   4   2   6      729.82      925.74     14.73 o
   5   2   6      242.29      281.22      5.99 o
   6   2   6     4373.35     4868.52    128.66 o
   7   2   6      204.74      203.39      6.96 o
   8   2   6       93.13      157.45      5.42 o
   9   2   6      165.32      178.98      5.96 o
  10   2   6      274.45      254.32      7.46 o
  11   2   6        2.35        5.28      3.30 o
  12   2   6      166.87      152.28      6.39 o
  13   2   6        4.35        5.30      2.67 o
  14   2   6      273.84      265.04      9.72 o
  15   2   6       37.06       41.02      4.80 o
  16   2   6      744.89      752.82     23.09 o
  17   2   6       40.00       46.33      6.79 o
  18   2   6      116.76      109.51      7.74 o
  19   2   6       60.17       54.74      8.79 o
  20   2   6       71.94       89.65      8.78 o
  21   2   6       31.06       33.71      9.66 o
  22   2   6      102.35      113.21     10.37 o
 -25   3   6       11.18       12.45      6.16 o
 -24   3   6       34.78       32.50      6.81 o
 -23   3   6      306.12      269.64     13.06 o
 -22   3   6        4.10        1.76      3.96 o
 -21   3   6      214.24      185.86     10.17 o
 -20   3   6        0.60        3.84      3.85 o
 -19   3   6       13.62       17.92      4.25 o
 -18   3   6      148.80      154.54     10.66 o
 -17   3   6     1852.81     1733.55     38.93 o
 -16   3   6       64.23       71.17      7.23 o
 -15   3   6       43.48       53.83      4.38 o
 -14   3   6       23.05       22.72      3.27 o
 -13   3   6       30.34       34.16      3.53 o
 -12   3   6      148.89      130.68      9.24 o
 -11   3   6      839.73      845.06     17.28 o
 -10   3   6        0.00        3.42      1.99 o
  -9   3   6      108.40      121.24      4.44 o
  -8   3   6       43.14       50.92      4.81 o
  -7   3   6      420.96      405.40     14.72 o
  -6   3   6       34.94       39.41      2.56 o
  -5   3   6      461.20      415.76      7.77 o
  -4   3   6       50.02       35.19      3.02 o
  -3   3   6     1140.34     1223.08     18.66 o
  -2   3   6       89.66       72.80      2.78 o
  -1   3   6     2336.53     2365.50     34.08 o
   0   3   6       73.85       74.01      2.87 o
   1   3   6     3759.50     3928.68     55.37 o
   2   3   6       20.10       24.85      1.93 o
   3   3   6      180.97      155.83      6.90 o
   4   3   6       12.30       24.10      2.73 o
   5   3   6      199.53      200.49      5.86 o
   6   3   6        0.57        7.78      2.65 o
   7   3   6       51.63       83.16      5.50 o
   8   3   6       41.14       34.23      3.33 o
   9   3   6       28.21       29.87      3.12 o
  10   3   6      317.80      304.55      9.57 o
  11   3   6      466.74      443.91     11.30 o
  12   3   6       10.13       16.16      3.61 o
  13   3   6       69.64       70.86      5.70 o
  14   3   6        3.19        0.38      3.13 o
  15   3   6        6.32        0.75      3.32 o
  16   3   6      150.58      169.33     15.55 o
  17   3   6       17.75       19.88      5.51 o
  18   3   6        0.04        6.93      4.74 o
  19   3   6       92.98       81.55      8.66 o
  20   3   6       31.09       24.18      6.37 o
  21   3   6       12.25       15.69      8.40 o
 -23   4   6       12.85       18.59      6.52 o
 -22   4   6      301.85      287.11     15.46 o
 -21   4   6       10.21        7.96      5.48 o
 -20   4   6      366.84      353.13     15.49 o
 -19   4   6       27.66       46.96      6.87 o
 -18   4   6       25.60       41.36      6.59 o
 -17   4   6        0.14        5.87      3.81 o
 -16   4   6     1175.30     1104.36     30.67 o
 -15   4   6        5.16       17.27      4.08 o
 -14   4   6      307.90      318.28     11.02 o
 -13   4   6       85.31       79.44      5.97 o
 -12   4   6      395.54      366.59     13.14 o
 -11   4   6       10.62       28.84      3.48 o
 -10   4   6     1028.93      913.69     18.88 o
  -9   4   6        0.03        6.85      2.47 o
  -8   4   6        5.32        6.18      2.03 o
  -7   4   6       20.48       14.04      2.78 o
  -6   4   6       28.34       32.57      2.93 o
  -5   4   6        2.88        4.49      1.86 o
  -4   4   6       10.98       11.31      2.35 o
  -3   4   6       21.57        9.63      1.98 o
  -2   4   6       47.09       40.72      2.81 o
  -1   4   6       35.02       49.33      3.01 o
   0   4   6      627.42      633.33     13.14 o
   1   4   6      491.86      481.02     12.36 o
   2   4   6       21.65       29.27      2.75 o
   3   4   6       36.63       42.98      3.24 o
   4   4   6      846.80      832.53     16.83 o
   5   4   6      189.54      169.62      6.05 o
   6   4   6       46.90       43.33      4.12 o
   7   4   6      140.78      155.64      7.13 o
   8   4   6      198.93      194.97      8.74 o
   9   4   6        5.07       11.92      4.35 o
  10   4   6      261.41      281.84     12.48 o
  11   4   6      183.58      168.65      9.83 o
  12   4   6      268.73      262.52     12.38 o
  13   4   6       41.19       41.61      5.94 o
  14   4   6       87.39       87.86      8.16 o
  15   4   6       52.53       46.66      6.75 o
  16   4   6        3.83        6.75      5.03 o
  17   4   6      139.12      149.51     11.03 o
  18   4   6      299.65      323.99     15.79 o
  19   4   6        5.08        9.81      5.62 o
 -20   5   6       12.00       14.99      7.22 o
 -19   5   6       47.21       44.42      7.57 o
 -18   5   6       52.70       47.31      7.58 o
 -17   5   6      138.34      150.65     11.07 o
 -16   5   6      464.12      419.70     16.79 o
 -15   5   6       20.25       16.49      5.54 o
 -14   5   6       26.68       31.95      5.90 o
 -13   5   6      223.65      239.33     12.39 o
 -12   5   6      140.09      147.27     10.09 o
 -11   5   6       18.52       50.67     10.43 o
 -10   5   6      543.03      482.06     16.82 o
  -9   5   6      463.47      503.90     18.95 o
  -8   5   6        1.09       15.44      5.18 o
  -7   5   6      233.35      213.94      8.60 o
  -6   5   6       20.05       18.10      3.64 o
  -5   5   6      333.45      298.47     14.96 o
  -4   5   6       15.38       20.06      6.03 o
  -3   5   6     1302.17     1311.66     28.57 o
  -2   5   6      215.49      224.96      7.53 o
  -1   5   6       63.90       50.20      4.12 o
   0   5   6      114.29      103.97      5.32 o
   1   5   6      304.62      279.09      9.81 o
   2   5   6      478.31      433.98     12.57 o
   3   5   6       83.77       88.05      7.35 o
   4   5   6       18.65       33.16      5.36 o
   5   5   6      379.93      367.85     21.34 o
   6   5   6      249.65      239.94     11.91 o
   7   5   6      370.98      329.44     13.48 o
   8   5   6      405.98      391.94     15.03 o
   9   5   6       13.12       15.99      5.11 o
  10   5   6       23.15       33.70      8.44 o
  11   5   6      736.51      707.28     22.75 o
  12   5   6       20.56       22.20      5.84 o
  13   5   6      331.68      329.16     14.65 o
  14   5   6      101.36      106.77      9.66 o
  15   5   6       13.28       17.50      5.85 o
  16   5   6      250.09      272.72     14.86 o
 -16   6   6       52.21       53.18      9.28 o
 -15   6   6        0.00       -2.33      7.58 o
 -14   6   6       21.39       29.64      7.52 o
 -13   6   6        0.73        4.38      7.61 o
 -12   6   6       14.21       29.06     15.73 o
 -11   6   6      162.26      174.25     14.31 o
 -10   6   6       28.05       34.41      6.19 o
  -9   6   6       22.23       31.36      6.11 o
  -8   6   6      221.54      204.17     11.44 o
  -7   6   6       29.35       34.39      9.94 o
  -6   6   6       24.57       38.04      6.86 o
  -5   6   6      203.40      188.59     10.66 o
  -4   6   6      676.91      632.40     20.31 o
  -3   6   6       55.88       52.88      6.48 o
  -2   6   6      159.39      195.82     16.51 o
  -1   6   6       26.55       33.05      5.48 o
   0   6   6       33.79       45.37      6.23 o
   1   6   6       13.75       15.30      4.83 o
   2   6   6      370.20      365.14     14.28 o
   3   6   6       31.74       39.76      6.16 o
   4   6   6      256.18      229.37     12.02 o
   5   6   6       54.33       48.47      6.53 o
   6   6   6       35.65       53.19      7.07 o
   7   6   6       28.02       26.54      5.84 o
   8   6   6       41.98       38.14      8.55 o
   9   6   6      150.88      168.17     11.44 o
  10   6   6      932.61      822.00     25.91 o
  11   6   6        4.75        5.87      5.22 o
  12   6   6       66.40       82.93     10.47 o
  -8   7   6       36.74       53.26     11.22 o
  -7   7   6       14.31        7.42      6.28 o
  -6   7   6        2.70       -2.52     10.32 o
  -5   7   6       58.20       70.36      9.08 o
  -4   7   6       14.73       30.93      8.38 o
  -3   7   6      111.65      140.55     11.88 o
  -2   7   6       19.48       17.17      6.20 o
  -1   7   6       25.16       27.56      6.82 o
   0   7   6        0.22        6.31      5.69 o
   1   7   6       30.75       27.25      6.84 o
   2   7   6       96.04      104.71     10.51 o
   3   7   6       74.84       84.66     12.27 o
   4   7   6        3.07        3.65      5.79 o
 -27   1   7      328.70      338.54     13.87 o
 -26   1   7       53.53       53.44      6.75 o
 -25   1   7      224.15      250.35     17.36 o
 -24   1   7       25.74       33.64      5.42 o
 -23   1   7      154.53      163.03      9.53 o
 -22   1   7      118.42      115.97      7.98 o
 -21   1   7      195.21      165.74      9.00 o
 -20   1   7      569.67      595.68     16.56 o
 -19   1   7      365.22      323.77     11.01 o
 -18   1   7      175.60      229.69      8.91 o
 -17   1   7      545.80      473.22     11.88 o
 -16   1   7     1046.36     1103.99     21.96 o
 -15   1   7     1092.76     1049.27     22.15 o
 -14   1   7      842.35      871.74     17.66 o
 -13   1   7      169.44      182.62      6.07 o
 -12   1   7     5980.66     6211.25    102.90 o
 -11   1   7       25.54       21.64      2.34 o
 -10   1   7     2456.00     2382.78     32.35 o
  -9   1   7      722.04      707.26     13.02 o
  -8   1   7       30.29       26.49      1.74 o
  -7   1   7       11.38       22.49      1.57 o
  -6   1   7     7058.33     7345.36    114.18 o
  -5   1   7       15.28        8.93      2.41 o
  -4   1   7     2394.00     2479.95     32.72 o
  -3   1   7       37.81       12.03      0.92 o
  -2   1   7     2148.53     2214.24     29.21 o
  -1   1   7      154.75       75.16      1.83 o
   0   1   7     2706.66     2543.03     33.50 o
   1   1   7      185.77      113.29      2.60 o
   2   1   7      113.74      130.47      3.02 o
   3   1   7      792.40      676.48     10.99 o
   4   1   7      302.52      428.81      7.76 o
   5   1   7      385.48      355.88      6.46 o
   6   1   7      629.20      748.71     13.47 o
   7   1   7      319.61      313.11      7.13 o
   8   1   7      278.73      276.31      6.73 o
   9   1   7      299.70      310.70      7.48 o
  10   1   7      341.96      355.61      8.37 o
  11   1   7       11.24       15.17      2.68 o
  12   1   7      309.28      310.35     10.11 o
  13   1   7        5.74        9.27      2.76 o
  14   1   7       70.06       99.34      7.00 o
  15   1   7      178.76      196.17      9.00 o
  16   1   7       78.84       85.17      6.42 o
  17   1   7       55.33       53.04      5.55 o
  18   1   7       55.90       47.23      5.58 o
  19   1   7       39.51       51.72      5.90 o
  20   1   7       68.12       69.70      6.83 o
  21   1   7       25.78       23.33      6.10 o
  22   1   7        8.14       -0.74      4.68 o
 -26   2   7        3.46        5.35      4.68 o
 -25   2   7        5.12        4.48      4.51 o
 -24   2   7        0.06        6.87      4.45 o
 -23   2   7      216.35      187.21     10.60 o
 -22   2   7       15.32       23.93      4.69 o
 -21   2   7      331.93      321.87     20.75 o
 -20   2   7        2.97        2.01      3.47 o
 -19   2   7        1.91        0.66      3.16 o
 -18   2   7       99.68      116.32      7.13 o
 -17   2   7     2077.33     1942.48     36.08 o
 -16   2   7      286.64      289.11      8.69 o
 -15   2   7      282.79      313.48      8.94 o
 -14   2   7      157.93      159.31      7.07 o
 -13   2   7      204.16      249.42      7.36 o
 -12   2   7        1.54        6.86      2.79 o
 -11   2   7      187.24      196.39      5.98 o
 -10   2   7       90.13      115.65      4.42 o
  -9   2   7        9.48       19.67      1.93 o
  -8   2   7        4.91        7.73      1.97 o
  -7   2   7     3037.57     3203.95     42.58 o
  -6   2   7      185.77      168.74      3.73 o
  -5   2   7       67.61       84.40      2.39 o
  -4   2   7       27.97       25.99      2.02 o
  -3   2   7      391.26      390.40     10.69 o
  -2   2   7        4.68        0.85      2.48 o
  -1   2   7     2622.68     2838.69     54.89 o
   0   2   7      550.91      505.30     12.93 o
   1   2   7     2402.98     2630.64     34.92 o
   2   2   7       23.28       27.73      2.02 o
   3   2   7      454.28      455.35     11.88 o
   4   2   7       44.90       49.15      2.18 o
   5   2   7     1341.40     1371.05     28.28 o
   6   2   7        0.71       -0.89      1.21 o
   7   2   7      336.27      338.96      8.27 o
   8   2   7        1.50       15.16      2.35 o
   9   2   7     1317.10     1311.12     24.63 o
  10   2   7        9.51       13.07      2.53 o
  11   2   7      122.41      122.11      5.78 o
  12   2   7       44.71       49.75      5.17 o
  13   2   7      307.78      306.93     10.34 o
  14   2   7       54.47       60.18      5.89 o
  15   2   7     1111.78     1098.12     25.78 o
  16   2   7       14.90       15.88      4.13 o
  17   2   7        8.37       13.89      4.25 o
  18   2   7       27.71       35.09      6.06 o
  19   2   7        0.15        0.48      4.52 o
  20   2   7        5.47        7.78      5.13 o
  21   2   7      231.34      215.53     13.74 o
  22   2   7       29.03       43.48      7.52 o
 -25   3   7      143.68      134.87     11.57 o
 -24   3   7      352.56      317.73     18.19 o
 -23   3   7      218.05      235.66     14.24 o
 -22   3   7       72.51       72.66      6.99 o
 -21   3   7       41.59       40.21      5.57 o
 -20   3   7      718.00      687.27     24.76 o
 -19   3   7       16.45       30.73      6.00 o
 -18   3   7     2075.95     1947.05     41.45 o
 -17   3   7      836.17      825.69     20.74 o
 -16   3   7      276.36      299.03     10.39 o
 -15   3   7      517.57      495.86     13.94 o
 -14   3   7      428.51      425.94     11.03 o
 -13   3   7       79.24       76.90      4.68 o
 -12   3   7      275.09      258.57      7.67 o
 -11   3   7      141.75      131.45      5.48 o
 -10   3   7        9.22       14.50      2.36 o
  -9   3   7       42.41       43.75      6.40 o
  -8   3   7      366.49      426.17     11.00 o
  -7   3   7        0.06        2.24      1.82 o
  -6   3   7     1446.92     1376.84     22.82 o
  -5   3   7      293.30      283.24      5.77 o
  -4   3   7     2334.65     2447.58     35.28 o
  -3   3   7      125.70      134.71      4.99 o
  -2   3   7      265.65      348.73      6.25 o
  -1   3   7      125.51      114.22      3.23 o
   0   3   7     2143.70     2240.35     32.27 o
   1   3   7      590.96      659.70     12.17 o
   2   3   7     5756.29     6078.91     91.14 o
   3   3   7     1546.14     1572.57     27.93 o
   4   3   7      627.21      538.09     11.31 o
   5   3   7     1033.27     1030.48     19.52 o
   6   3   7     1481.52     1457.44     37.33 o
   7   3   7      174.30      186.65      7.13 o
   8   3   7     1201.22     1316.70     30.92 o
   9   3   7      441.71      439.86     10.80 o
  10   3   7       51.10       60.28      4.27 o
  11   3   7      144.26      164.37     11.14 o
  12   3   7     1467.07     1475.47     39.17 o
  13   3   7      152.79      167.68      8.03 o
  14   3   7       96.13       98.31      6.84 o
  15   3   7      239.25      215.94     11.66 o
  16   3   7       20.54       15.64      5.13 o
  17   3   7       49.86       54.45      7.22 o
  18   3   7      353.80      383.55     15.99 o
  19   3   7       15.12       23.91      6.08 o
  20   3   7      204.21      242.43     14.91 o
 -23   4   7        0.32        3.10      5.58 o
 -22   4   7       97.10      107.02     10.11 o
 -21   4   7       88.47       87.43      8.94 o
 -20   4   7       16.34       19.28      5.91 o
 -19   4   7      124.46      113.88      9.59 o
 -18   4   7        1.03       14.08      6.00 o
 -17   4   7      365.93      316.36     13.86 o
 -16   4   7        3.91       11.61      3.78 o
 -15   4   7      432.17      448.00     13.66 o
 -14   4   7       17.42       24.96      4.62 o
 -13   4   7      632.18      603.81     16.05 o
 -12   4   7        5.03       10.41      3.23 o
 -11   4   7       10.79        5.09      4.11 o
 -10   4   7        5.24       11.83      2.59 o
  -9   4   7      209.12      217.08      9.03 o
  -8   4   7        4.25        2.48      2.04 o
  -7   4   7       75.02       90.97      4.45 o
  -6   4   7        0.37        3.51      1.94 o
  -5   4   7      200.47      207.59      6.09 o
  -4   4   7       36.87       33.42      4.74 o
  -3   4   7        9.29       14.93      2.07 o
  -2   4   7       66.31       62.37      3.50 o
  -1   4   7      689.43      658.57     15.29 o
   0   4   7        7.56        2.05      2.00 o
   1   4   7     1265.29     1233.07     22.83 o
   2   4   7       91.83       68.63      5.49 o
   3   4   7       57.53       74.39      3.89 o
   4   4   7       23.24       24.02      2.73 o
   5   4   7       46.80       58.57      3.84 o
   6   4   7        0.00        4.43      2.27 o
   7   4   7      451.17      430.47     10.64 o
   8   4   7       33.20       38.95      4.35 o
   9   4   7      415.90      379.61     11.75 o
  10   4   7       34.26       39.63      5.64 o
  11   4   7      460.88      445.44     16.20 o
  12   4   7        2.55        5.63      4.27 o
  13   4   7      302.85      296.49     13.08 o
  14   4   7        9.11        8.71      4.64 o
  15   4   7       36.62       34.22      6.34 o
  16   4   7      169.36      194.65     13.80 o
  17   4   7        1.14        4.89      5.04 o
  18   4   7        7.36        5.28      6.00 o
 -20   5   7      256.91      210.07     13.75 o
 -19   5   7        0.37        3.71      5.34 o
 -18   5   7       34.93       26.13      7.92 o
 -17   5   7       14.16       23.68      6.36 o
 -16   5   7      119.56       99.89      9.10 o
 -15   5   7      140.44      134.67     10.10 o
 -14   5   7      829.01      755.89     41.04 o
 -13   5   7       53.07       59.39      6.90 o
 -12   5   7      128.50      118.83      8.96 o
 -11   5   7       48.93       71.45      6.98 o
 -10   5   7       24.71       27.33      5.14 o
  -9   5   7       94.61       77.24      7.08 o
  -8   5   7       41.02       61.80      6.38 o
  -7   5   7      133.65      127.34      8.25 o
  -6   5   7      144.92      136.43      9.99 o
  -5   5   7      291.50      268.48     11.47 o
  -4   5   7      826.77      833.73     23.62 o
  -3   5   7       51.30       51.28      4.51 o
  -2   5   7     3168.16     3365.91     65.28 o
  -1   5   7      403.62      352.35     15.24 o
   0   5   7      175.98      156.92      8.77 o
   1   5   7      147.33      155.34      8.79 o
   2   5   7      936.23      942.01     25.96 o
   3   5   7       69.15       79.99      8.93 o
   4   5   7     3370.88     3378.74     77.36 o
   5   5   7       12.54       11.36      5.59 o
   6   5   7       83.84       76.12      7.14 o
   7   5   7        6.73       19.34      5.01 o
   8   5   7        1.46        6.79      4.36 o
   9   5   7        3.30        2.21      4.34 o
  10   5   7      765.72      783.31     30.07 o
  11   5   7       68.73       76.98      8.07 o
  12   5   7      142.45      148.81     10.73 o
  13   5   7        0.58        8.28      5.05 o
  14   5   7      181.36      214.94     13.39 o
  15   5   7       20.84       32.64      6.78 o
 -16   6   7       38.79       70.68     11.31 o
 -15   6   7      493.10      462.53     21.79 o
 -14   6   7       50.66       83.96     10.26 o
 -13   6   7       68.49       71.21     12.01 o
 -12   6   7        6.01        8.90      5.22 o
 -11   6   7        2.07        2.07      4.67 o
 -10   6   7      134.72      140.01     11.86 o
  -9   6   7     1070.28     1024.18     33.14 o
  -8   6   7      144.79      137.61      9.83 o
  -7   6   7      139.74      137.15      9.51 o
  -6   6   7       29.72       23.14      7.55 o
  -5   6   7        3.79       -1.38      4.21 o
  -4   6   7      246.01      255.66     12.09 o
  -3   6   7       89.58      105.06     14.34 o
  -2   6   7       25.95       12.96      4.82 o
  -1   6   7      410.19      343.53     13.66 o
   0   6   7       58.57       45.79      8.96 o
   1   6   7      263.84      247.12     13.44 o
   2   6   7       24.42       28.41      5.45 o
   3   6   7      223.25      246.63     18.15 o
   4   6   7        0.51        6.66      5.17 o
   5   6   7      549.18      528.61     18.34 o
   6   6   7       10.36       21.54      5.65 o
   7   6   7      269.23      243.55     12.73 o
   8   6   7       58.23       49.92      6.98 o
   9   6   7      126.49      122.92      9.93 o
  10   6   7       91.04       83.98      8.62 o
  11   6   7       66.94       55.51      7.65 o
  -7   7   7        2.44        6.80      7.97 o
  -6   7   7       35.04       50.01      7.98 o
  -5   7   7       15.14       26.99      9.01 o
  -4   7   7       33.04       28.21      8.68 o
  -3   7   7       41.05       51.70      8.03 o
  -2   7   7       43.92       33.88      7.11 o
  -1   7   7       11.00       16.30      7.20 o
   0   7   7       15.28        3.03      8.90 o
   1   7   7        0.01        8.58      5.70 o
   2   7   7       71.42       70.77      8.60 o
   3   7   7       80.01       83.77      9.30 o
 -27   0   8      175.61      158.23     20.86 o
 -26   0   8       48.42       46.21     13.21 o
 -25   0   8       19.09       29.27     10.78 o
 -24   0   8      974.38     1012.46     51.63 o
 -23   0   8      156.91      163.94     18.65 o
 -22   0   8        6.63        3.25      6.89 o
 -21   0   8      443.08      375.50     25.10 o
 -20   0   8       45.69       69.93     12.11 o
 -19   0   8        7.03        9.43      7.02 o
 -18   0   8      365.99      447.35     26.20 o
 -17   0   8      420.22      337.27     21.39 o
 -16   0   8      850.30      820.93     27.49 o
 -15   0   8      336.21      345.94     16.77 o
 -14   0   8       57.14       80.04      7.00 o
 -13   0   8     1063.10     1093.91     32.81 o
 -12   0   8     6329.67     6598.43    140.82 o
 -11   0   8      746.93      825.58     20.87 o
 -10   0   8      159.58      143.15      6.15 o
  -9   0   8      720.42      834.40     17.75 o
  -8   0   8      446.80      467.94     10.90 o
  -7   0   8     6869.95     6837.83    144.34 o
  -6   0   8      231.45      205.97      5.94 o
  -5   0   8     7741.73     7977.45    145.03 o
  -4   0   8        3.19       -0.09      2.04 o
  -3   0   8     9206.29     9382.88    170.12 o
  -1   0   8     9504.95     9548.98    173.03 o
   0   0   8       69.81       17.63      2.23 o
   1   0   8     8991.07     9053.60    164.44 o
   2   0   8     4115.02     4555.08     84.04 o
   3   0   8     6432.25     6448.53    118.17 o
   4   0   8    14315.47    15314.94    277.17 o
   5   0   8     2122.63     1946.87     43.85 o
   6   0   8       70.48       63.26      4.53 o
   7   0   8     1973.57     1941.01     44.25 o
   8   0   8     3003.11     3184.55     70.36 o
   9   0   8      704.19      724.28     19.58 o
  10   0   8      721.33      682.63     19.02 o
  11   0   8        2.40       -0.45      2.74 o
  12   0   8      506.28      572.64     17.33 o
  13   0   8        5.17        9.76      3.59 o
  14   0   8       66.52       81.73      9.01 o
  15   0   8       15.84       11.77      5.02 o
  16   0   8     1597.38     1479.61     47.22 o
  17   0   8        2.04        3.15      6.88 o
  18   0   8      767.18      782.71     29.32 o
  19   0   8      150.30      164.96     18.47 o
  20   0   8      324.17      323.15     17.95 o
  21   0   8       30.96       21.74      7.41 o
  22   0   8       89.13      103.44     16.65 o
 -27   1   8      132.29      149.10     10.35 o
 -26   1   8       78.20       76.47      7.45 o
 -25   1   8      146.47      139.80      9.39 o
 -24   1   8        1.32       -3.58      3.58 o
 -23   1   8        0.13       -3.26      3.26 o
 -22   1   8        0.50        1.80      3.45 o
 -21   1   8       78.06       95.06      6.94 o
 -20   1   8       91.91       95.27      6.75 o
 -19   1   8      525.45      544.63     17.74 o
 -18   1   8        2.02        5.81      3.09 o
 -17   1   8      465.13      440.24     11.39 o
 -16   1   8        0.29        6.03      2.46 o
 -15   1   8      122.61      117.40      5.57 o
 -14   1   8      369.53      340.32      8.95 o
 -13   1   8     2609.70     2597.52     41.25 o
 -12   1   8       10.34       16.87      2.43 o
 -11   1   8      114.39      140.10      5.09 o
 -10   1   8       91.20       87.80      3.57 o
  -9   1   8       33.60       34.61      2.32 o
  -8   1   8       32.37       22.47      1.82 o
  -7   1   8     2724.72     2858.73     40.73 o
  -6   1   8       22.92       30.02      2.68 o
  -5   1   8      291.72      305.34      5.30 o
  -4   1   8       19.78       18.93      1.31 o
  -3   1   8     1381.59     1358.88     20.02 o
  -2   1   8       48.38       29.11      1.52 o
  -1   1   8     6957.03     7367.75     94.79 o
   0   1   8        1.24       -0.14      1.67 o
   1   1   8     1002.44     1021.40     14.48 o
   2   1   8       19.62       27.69      1.69 o
   3   1   8     3326.76     3510.58     49.65 o
   4   1   8        1.35       20.28      2.87 o
   5   1   8     1688.33     1698.89     27.37 o
   6   1   8       44.29       48.93      2.84 o
   7   1   8       48.41       62.91      3.37 o
   8   1   8      113.68      102.42      4.38 o
   9   1   8       98.99      113.87      5.99 o
  10   1   8       23.30       23.11      2.73 o
  11   1   8      775.28      775.62     16.46 o
  12   1   8       12.16        8.93      2.71 o
  13   1   8        1.54        9.38      2.74 o
  14   1   8       90.67       85.45      9.16 o
  15   1   8       41.16       48.32      4.99 o
  16   1   8        0.15        1.05      3.31 o
  17   1   8       61.87       57.50      5.77 o
  18   1   8        1.38        6.89      3.95 o
  19   1   8       31.94       25.83      4.87 o
  20   1   8       22.92       21.08      8.43 o
  21   1   8        0.00        0.05      4.65 o
  22   1   8       47.72       51.92      7.91 o
 -26   2   8        0.18        0.77      5.32 o
 -25   2   8        0.27        1.62      5.65 o
 -24   2   8      309.08      322.93     12.68 o
 -23   2   8       15.77       18.95      4.76 o
 -22   2   8       78.49       85.59      7.11 o
 -21   2   8        9.20        6.40      5.03 o
 -20   2   8       19.60       19.65      4.24 o
 -19   2   8        0.19        4.50      3.40 o
 -18   2   8      391.02      431.94     18.39 o
 -17   2   8       79.76       68.40      5.75 o
 -16   2   8      523.70      551.34     14.30 o
 -15   2   8      122.88      112.43      5.64 o
 -14   2   8      431.51      411.55     10.31 o
 -13   2   8        2.88       10.93      2.32 o
 -12   2   8      558.19      602.23     12.98 o
 -11   2   8       11.54       15.94      2.24 o
 -10   2   8       24.55       28.29      2.65 o
  -9   2   8      362.11      353.66      8.59 o
  -8   2   8     7076.09     7679.66    128.02 o
  -7   2   8      321.66      328.71      8.39 o
  -6   2   8      329.08      316.85      5.63 o
  -5   2   8      326.96      289.74      5.60 o
  -4   2   8      217.62      210.68      4.80 o
  -3   2   8     1190.86     1277.99     27.04 o
  -2   2   8     1338.72     1555.91     32.05 o
  -1   2   8      392.51      393.95     10.97 o
   0   2   8      981.66     1011.05     28.68 o
   1   2   8       14.70       13.49      2.16 o
   2   2   8     1256.42     1523.46     24.39 o
   3   2   8      297.17      315.68      5.99 o
   4   2   8        0.04        0.34      1.23 o
   5   2   8      121.63      133.60      4.24 o
   6   2   8      994.18     1005.86     19.49 o
   7   2   8      140.22      161.58      9.09 o
   8   2   8     1102.17     1220.38     24.11 o
   9   2   8        0.09        5.71      2.14 o
  10   2   8      380.41      373.21     10.66 o
  11   2   8        3.05        6.78      2.50 o
  12   2   8      711.65      654.26     16.75 o
  13   2   8       89.31       85.94      6.03 o
  14   2   8      453.70      478.64     14.06 o
  15   2   8       67.80       78.44      6.22 o
  16   2   8     2249.99     2166.47     45.64 o
  17   2   8        9.84       12.27      4.87 o
  18   2   8      287.21      278.30     13.61 o
  19   2   8       35.02       34.84      6.52 o
  20   2   8      957.37      991.98     30.14 o
  21   2   8       11.76        9.57      5.92 o
 -25   3   8       52.27       55.54      8.31 o
 -24   3   8        0.37        4.12      5.17 o
 -23   3   8     1295.96     1178.22     34.10 o
 -22   3   8       59.51       88.84     11.75 o
 -21   3   8       17.02       10.92      4.32 o
 -20   3   8       75.71       71.08      6.45 o
 -19   3   8      153.94      159.69     10.03 o
 -18   3   8      127.28      121.72     10.47 o
 -17   3   8      263.73      261.19     12.53 o
 -16   3   8       13.23       10.54      4.00 o
 -15   3   8       18.32       16.83      3.63 o
 -14   3   8        0.72        5.77      3.76 o
 -13   3   8      274.81      263.55      9.58 o
 -12   3   8        1.84        3.43      2.21 o
 -11   3   8       94.14      102.80      6.31 o
 -10   3   8       72.83       66.80      4.37 o
  -9   3   8       20.34       23.34      2.49 o
  -8   3   8       23.86       28.67      2.49 o
  -7   3   8        4.65        6.54      1.72 o
  -6   3   8      115.99      140.96      5.92 o
  -5   3   8      673.31      702.34     12.16 o
  -4   3   8      384.75      393.34      8.18 o
  -3   3   8      105.33      120.95      5.36 o
  -2   3   8      304.34      322.94     15.08 o
  -1   3   8        3.62       -0.35      4.32 o
   0   3   8      391.46      359.86     16.34 o
   1   3   8     2930.62     2915.41     55.37 o
   2   3   8      134.86      149.53      4.62 o
   3   3   8       22.22       20.45      2.04 o
   4   3   8       96.79      100.97      3.94 o
   5   3   8      384.81      427.83      9.66 o
   6   3   8       23.76       22.29      2.55 o
   7   3   8     1232.08     1287.99     24.25 o
   8   3   8        6.87        7.18      2.01 o
   9   3   8       20.63       21.04      2.71 o
  10   3   8       36.31       28.80      3.86 o
  11   3   8       29.09       14.07      4.41 o
  12   3   8       39.10       36.36      5.37 o
  13   3   8      133.20      150.74     13.18 o
  14   3   8       59.05       58.63      6.83 o
  15   3   8      213.76      216.74     12.01 o
  16   3   8       25.93       31.54      5.82 o
  17   3   8       22.77       26.68      5.99 o
  18   3   8       16.35       17.75      5.70 o
  19   3   8       17.85       16.67      6.08 o
  20   3   8       97.43       88.33      9.60 o
 -23   4   8       24.77       19.86      6.51 o
 -22   4   8       43.79       33.36      6.88 o
 -21   4   8        2.16        3.84      5.14 o
 -20   4   8       87.92       60.64      7.81 o
 -19   4   8       37.51       46.06      6.88 o
 -18   4   8       13.68       15.56      8.18 o
 -17   4   8      189.42      208.64     23.81 o
 -16   4   8       17.33       24.37      5.40 o
 -15   4   8        2.42        9.51      3.56 o
 -14   4   8        2.41        4.66      3.29 o
 -13   4   8       17.72       21.93      3.94 o
 -12   4   8       77.40       72.86      5.46 o
 -11   4   8        0.58        5.24      2.80 o
 -10   4   8       49.54       55.17      4.46 o
  -9   4   8      117.11      115.24      5.98 o
  -8   4   8       36.69       42.97      3.26 o
  -7   4   8        5.04        3.69      2.54 o
  -6   4   8      136.50      144.15      4.92 o
  -5   4   8       56.59       36.68      3.40 o
  -4   4   8       10.68       15.48      1.91 o
  -3   4   8       20.10       27.04      2.09 o
  -2   4   8      572.48      546.95     12.94 o
  -1   4   8       30.78       38.09      2.69 o
   0   4   8      426.67      423.64     12.48 o
   1   4   8      709.87      654.44     13.09 o
   2   4   8      455.74      436.61     12.80 o
   3   4   8       31.77       31.23      3.24 o
   4   4   8      943.11      894.01     17.63 o
   5   4   8      135.76      143.98      6.57 o
   6   4   8      933.89      899.70     18.20 o
   7   4   8       27.89       37.74      4.18 o
   8   4   8      762.38      734.76     21.80 o
   9   4   8       31.49       37.25      5.43 o
  10   4   8       54.01       53.29      6.36 o
  11   4   8       50.42       56.86      6.65 o
  12   4   8      237.81      235.81     12.15 o
  13   4   8        2.41        9.94      4.63 o
  14   4   8       20.77       33.28      6.04 o
  15   4   8      117.39      103.60     10.28 o
  16   4   8        0.45        8.90      9.04 o
  17   4   8       13.69       23.50      6.06 o
  18   4   8      178.27      200.83     15.55 o
 -20   5   8        0.67        3.80      5.82 o
 -19   5   8       15.39       26.41      6.59 o
 -18   5   8       26.54       25.08      6.42 o
 -17   5   8       63.90       59.16      7.72 o
 -16   5   8       72.41       83.70      8.45 o
 -15   5   8       15.45       22.27      5.78 o
 -14   5   8       26.03       40.81      9.17 o
 -13   5   8      912.59      861.88     25.69 o
 -12   5   8        7.94       34.84      5.79 o
 -11   5   8      457.16      398.49     14.94 o
 -10   5   8       16.07        9.40      5.45 o
  -9   5   8      325.38      312.74     13.95 o
  -8   5   8       16.39       30.54      5.09 o
  -7   5   8     1203.17     1134.84     30.26 o
  -6   5   8        7.90       15.20      4.26 o
  -5   5   8      280.87      248.18     10.82 o
  -4   5   8      253.05      230.07     11.12 o
  -3   5   8       55.24       54.91      4.80 o
  -2   5   8      218.18      208.80      9.93 o
  -1   5   8      413.39      369.87     10.26 o
   0   5   8        0.14       -0.45      4.45 o
   1   5   8        4.11        3.07      2.65 o
   2   5   8       62.57       50.45      5.36 o
   3   5   8        2.30        6.38      3.81 o
   4   5   8      113.17       97.76      7.38 o
   5   5   8       25.89       20.84      4.59 o
   6   5   8       40.18       45.94      6.03 o
   7   5   8      127.70      136.74      8.92 o
   8   5   8       28.04       23.06      5.26 o
   9   5   8        6.03       12.04      4.80 o
  10   5   8        7.22       12.36      4.91 o
  11   5   8      108.41       81.15      8.17 o
  12   5   8        1.84        2.05      4.68 o
  13   5   8      153.82      177.17     12.00 o
  14   5   8        3.40        7.74      5.38 o
  15   5   8       56.77       52.16     10.06 o
 -16   6   8      101.78      134.75     13.02 o
 -15   6   8       10.62       14.14      8.04 o
 -14   6   8       41.07       64.28      9.36 o
 -13   6   8        1.43        7.74      5.00 o
 -12   6   8      135.22      169.08     10.89 o
 -11   6   8        4.18       14.52      5.21 o
 -10   6   8       46.94       44.67      6.56 o
  -9   6   8       55.87       51.77      6.65 o
  -8   6   8      145.41      170.46     15.33 o
  -7   6   8      218.01      193.80     10.46 o
  -6   6   8      146.09      169.91      9.70 o
  -5   6   8       16.34        8.74      6.94 o
  -4   6   8        5.10        8.53      4.14 o
  -3   6   8        3.17        6.94      3.98 o
  -2   6   8      213.36      217.39     14.93 o
  -1   6   8      302.01      254.95     11.49 o
   0   6   8       77.45       82.97      9.55 o
   1   6   8       81.07       79.63      6.91 o
   2   6   8      143.05      179.13     10.22 o
   3   6   8       36.78       38.95      5.62 o
   4   6   8        0.86        3.77      4.24 o
   5   6   8       31.05       33.54      5.72 o
   6   6   8      195.54      200.82     11.09 o
   7   6   8       19.74       37.35     11.05 o
   8   6   8      213.80      250.01     13.01 o
   9   6   8        3.21       14.11      5.49 o
  10   6   8       97.57       85.57     10.07 o
  -6   7   8       23.99       27.45      7.30 o
  -5   7   8      367.04      365.96     16.64 o
  -4   7   8       30.52       45.33      7.06 o
  -3   7   8        0.28       -7.42      7.42 o
  -2   7   8       41.57       56.68     13.04 o
  -1   7   8        0.05       -2.23     10.57 o
   0   7   8       44.79       56.84     15.20 o
   1   7   8      206.67      203.68     25.24 o
 -27   1   9        2.60        5.07      5.16 o
 -26   1   9       78.43       87.11     10.21 o
 -25   1   9        0.00       -3.80      3.98 o
 -24   1   9       20.57       15.67      4.73 o
 -23   1   9       51.20       38.09      5.82 o
 -22   1   9        4.01       -0.45      3.38 o
 -21   1   9       92.28       76.36      6.49 o
 -20   1   9       10.99        8.24      3.56 o
 -19   1   9        3.53        5.47      3.33 o
 -18   1   9       35.44       57.31      4.60 o
 -17   1   9      140.35      153.84      6.69 o
 -16   1   9      694.65      736.05     16.00 o
 -15   1   9      315.33      334.78      9.09 o
 -14   1   9     1075.64     1095.86     23.40 o
 -13   1   9      240.86      241.27      6.48 o
 -12   1   9     3241.15     3229.79     66.88 o
 -11   1   9        0.08       -0.40      1.72 o
 -10   1   9     2256.22     2311.42     43.52 o
  -9   1   9      302.69      278.79      5.84 o
  -8   1   9      105.80       88.87      3.86 o
  -7   1   9       18.03       26.79      1.90 o
  -6   1   9     2102.53     2336.39     42.33 o
  -5   1   9       20.75       10.29      1.56 o
  -4   1   9     3849.81     5017.87     69.72 o
  -3   1   9        6.92       23.19      1.82 o
  -2   1   9     1171.78     1413.83     19.40 o
  -1   1   9       74.45      107.46      3.46 o
   0   1   9      279.24      286.49      5.09 o
   1   1   9       92.44      128.32      3.11 o
   2   1   9     1184.76     1464.33     20.43 o
   3   1   9        0.01        0.70      1.11 o
   4   1   9      599.99      698.98     13.94 o
   5   1   9        0.23        1.03      1.41 o
   6   1   9       56.91       53.65      3.07 o
   7   1   9      161.18      153.88      5.14 o
   8   1   9        0.92        2.64      1.77 o
   9   1   9        6.01        6.73      2.10 o
  10   1   9       21.77       33.43      3.10 o
  11   1   9        4.96        4.90      2.40 o
  12   1   9     1363.78     1306.74     26.54 o
  13   1   9       30.22       26.96      3.93 o
  14   1   9      558.98      528.96     14.96 o
  15   1   9        1.10        3.84      3.30 o
  16   1   9      935.13      908.97     25.99 o
  17   1   9      125.42      112.97      7.82 o
  18   1   9     1307.01     1305.96     30.75 o
  19   1   9       16.62       13.25      5.30 o
  20   1   9        6.14        8.68      5.23 o
  21   1   9       35.95       34.03      6.82 o
 -26   2   9        3.45        6.18      5.54 o
 -25   2   9      256.91      253.49     14.13 o
 -24   2   9       35.87       39.00      5.85 o
 -23   2   9        7.76        9.80      4.39 o
 -22   2   9       44.89       48.91      6.00 o
 -21   2   9      719.35      670.85     18.60 o
 -20   2   9       22.32       18.98      4.27 o
 -19   2   9      123.26      134.69      9.98 o
 -18   2   9       96.80      103.66      6.78 o
 -17   2   9        0.17       -0.95      2.89 o
 -16   2   9        5.30        3.83      3.00 o
 -15   2   9      368.11      366.39      9.79 o
 -14   2   9       12.70       14.78      2.67 o
 -13   2   9       42.85       39.83      3.37 o
 -12   2   9       48.43       52.96      3.83 o
 -11   2   9        2.45        3.76      1.88 o
 -10   2   9       25.18       20.85      2.69 o
  -9   2   9       18.52       14.36      2.12 o
  -8   2   9      112.14      122.05      3.58 o
  -7   2   9     2646.50     2628.75     40.94 o
  -6   2   9        0.01        2.72      1.63 o
  -5   2   9      140.59      172.42      3.96 o
  -4   2   9       51.43       65.29      4.84 o
  -3   2   9      989.48     1131.13     24.65 o
  -2   2   9        1.72       -2.39      2.52 o
  -1   2   9       89.94      126.58      9.50 o
   0   2   9       68.08       62.84      5.44 o
   1   2   9      628.84      653.16     14.98 o
   2   2   9        9.73        5.64      1.53 o
   3   2   9     1556.60     1506.13     22.50 o
   4   2   9       32.36       46.72      4.76 o
   5   2   9      696.37      712.12     15.44 o
   6   2   9      117.60      112.41      4.35 o
   7   2   9      101.22      105.37      5.17 o
   8   2   9       22.36       24.13      3.56 o
   9   2   9      723.26      736.61     15.60 o
  10   2   9       27.00       27.11      3.19 o
  11   2   9       13.16       23.49      6.92 o
  12   2   9      263.63      238.09     11.71 o
  13   2   9        5.98        2.61      3.18 o
  14   2   9        2.50        3.46      3.35 o
  15   2   9        9.81       13.73      3.97 o
  16   2   9       14.21       13.96      4.90 o
  17   2   9      823.68      785.43     24.61 o
  18   2   9       84.61       72.65      7.95 o
  19   2   9        0.57        0.50      5.03 o
  20   2   9        5.82       13.30      5.67 o
 -25   3   9       41.01       32.27      6.99 o
 -24   3   9      422.18      379.22     25.56 o
 -23   3   9        0.77        4.18      5.29 o
 -22   3   9       91.45       77.47      9.80 o
 -21   3   9       22.69       24.65      5.77 o
 -20   3   9        2.58        3.21      3.85 o
 -19   3   9       14.88       18.77      4.28 o
 -18   3   9      150.31      150.40      8.50 o
 -17   3   9       23.45       16.75      4.22 o
 -16   3   9      759.40      738.97     18.80 o
 -15   3   9      149.78      147.30      7.43 o
 -14   3   9      159.83      172.11     13.68 o
 -13   3   9      382.87      397.57     10.20 o
 -12   3   9       44.92       52.57      3.81 o
 -11   3   9      957.64      943.03     21.19 o
 -10   3   9      111.40      146.86      6.92 o
  -9   3   9     1566.81     1589.50     28.73 o
  -8   3   9      385.34      358.83      8.41 o
  -7   3   9      616.06      658.82     13.08 o
  -6   3   9     1004.13      970.77     16.21 o
  -5   3   9      448.57      473.94     11.10 o
  -4   3   9     2040.86     2037.32     72.05 o
  -3   3   9     1868.34     2099.18     90.44 o
  -2   3   9      389.54      350.64     18.53 o
  -1   3   9     1004.17     1075.89     35.18 o
   0   3   9      454.22      471.14     19.44 o
   1   3   9      503.65      514.48     20.64 o
   2   3   9      599.12      659.27     14.59 o
   3   3   9      265.96      262.40      6.31 o
   4   3   9       12.62       14.16      1.96 o
   5   3   9        9.24        9.64      1.95 o
   6   3   9      408.56      402.96      9.49 o
   7   3   9       14.04       14.35      2.46 o
   8   3   9       36.15       49.89      3.73 o
   9   3   9       26.68       20.62      3.38 o
  10   3   9       53.81       45.17      4.46 o
  11   3   9       57.44       56.99      7.32 o
  12   3   9      867.91      850.58     24.79 o
  13   3   9      112.32      114.03      8.97 o
  14   3   9        5.50       13.69      4.86 o
  15   3   9       27.87       28.97      5.76 o
  16   3   9       85.19       88.35      8.51 o
  17   3   9       87.18       92.50      8.90 o
  18   3   9       90.67       80.32      8.72 o
  19   3   9       95.09       89.47      9.35 o
 -23   4   9      246.05      245.16     15.09 o
 -22   4   9       23.91       24.60      7.09 o
 -21   4   9       25.96       35.38      7.02 o
 -20   4   9      146.65      127.12     11.03 o
 -19   4   9        1.27        0.03      4.52 o
 -18   4   9       18.00       16.73      5.33 o
 -17   4   9      285.92      261.64     13.18 o
 -16   4   9        0.53       -0.08      5.61 o
 -15   4   9      117.58      135.45      9.34 o
 -14   4   9      299.38      243.00     11.42 o
 -13   4   9        2.13        3.56      3.06 o
 -12   4   9      470.20      437.40     12.59 o
 -11   4   9      893.01      792.69     19.15 o
 -10   4   9       95.80       84.89      4.58 o
  -9   4   9       40.81       55.19      4.41 o
  -8   4   9        0.24        0.18      2.25 o
  -7   4   9       93.26       98.03      4.09 o
  -6   4   9      358.82      352.70      8.17 o
  -5   4   9      173.98      140.33      4.92 o
  -4   4   9      285.54      255.66      9.16 o
  -3   4   9      206.65      204.45      7.96 o
  -2   4   9       69.05       46.85      8.28 o
  -1   4   9     2210.92     1939.24     59.10 o
   0   4   9       70.40       49.78      8.81 o
   1   4   9     2562.62     2355.09     54.32 o
   2   4   9       57.43       52.86      5.68 o
   3   4   9      231.68      226.93      6.66 o
   4   4   9      137.76      141.52      6.09 o
   5   4   9      694.18      674.00     14.17 o
   6   4   9       26.68       39.61      3.90 o
   7   4   9       98.39      108.18      7.65 o
   8   4   9        1.10       10.44      4.20 o
   9   4   9      485.76      509.74     17.30 o
  10   4   9       51.44       45.78      6.10 o
  11   4   9      104.06      115.92      9.39 o
  12   4   9        5.68        7.27      4.43 o
  13   4   9      130.99      161.68     10.80 o
  14   4   9        9.63        9.80      4.96 o
  15   4   9      270.89      315.16     14.64 o
  16   4   9       28.79       39.77      6.85 o
  17   4   9      484.20      512.36     30.69 o
 -20   5   9        0.19        4.43      5.66 o
 -19   5   9       17.13       28.04      6.53 o
 -18   5   9       11.90        7.19      5.29 o
 -17   5   9       40.99       30.87      6.52 o
 -16   5   9       13.34       30.76      6.23 o
 -15   5   9      112.56      120.89     10.80 o
 -14   5   9        4.06        9.85      7.28 o
 -13   5   9       53.96       68.51      7.05 o
 -12   5   9       20.21       15.95      4.92 o
 -11   5   9        2.25       -1.15      3.84 o
 -10   5   9        0.93        3.38      6.09 o
  -9   5   9       39.09       55.95      6.61 o
  -8   5   9      149.28      140.92     10.52 o
  -7   5   9       98.14      107.40      7.04 o
  -6   5   9       39.91       47.80      5.00 o
  -5   5   9      227.49      249.85      8.00 o
  -4   5   9        9.81       19.61      2.65 o
  -3   5   9      196.10      170.25     26.69 o
  -2   5   9     1045.27     1104.84     39.29 o
  -1   5   9       27.01       44.75      9.06 o
   0   5   9      523.16      462.00     22.05 o
   1   5   9        0.25       -1.69      3.77 o
   2   5   9      151.07      147.63      7.72 o
   3   5   9       69.13       83.74      6.13 o
   4   5   9      755.60      761.83     22.03 o
   5   5   9       16.32       27.91      6.13 o
   6   5   9      142.72      143.56      8.87 o
   7   5   9       38.37       39.27      5.83 o
   8   5   9      143.36      132.15      9.19 o
   9   5   9        7.62        9.51      4.64 o
  10   5   9       35.83       42.59      9.03 o
  11   5   9       16.06       10.94      6.08 o
  12   5   9       18.53       34.63      8.02 o
  13   5   9      185.02      188.81     12.35 o
  14   5   9        8.49       18.50      5.96 o
 -15   6   9      284.45      325.41     17.96 o
 -14   6   9       28.49       47.03      7.22 o
 -13   6   9      108.62       99.26      8.90 o
 -12   6   9      333.55      312.52     14.60 o
 -11   6   9      207.05      229.46     12.18 o
 -10   6   9      170.97      167.63     10.17 o
  -9   6   9       45.68       49.21      6.27 o
  -8   6   9       20.73       24.99      5.14 o
  -7   6   9      246.25      228.91     11.13 o
  -6   6   9      133.76      153.57     10.78 o
  -5   6   9        0.14        2.92      3.68 o
  -4   6   9      348.27      336.21     15.04 o
  -3   6   9       12.19        6.05      3.53 o
  -2   6   9        2.96        3.27      7.41 o
  -1   6   9       27.46       20.46      8.45 o
   0   6   9       52.83       64.06     10.38 o
   1   6   9      123.83      115.61     13.13 o
   2   6   9       67.56       60.46     10.52 o
   3   6   9      120.15      113.50      7.32 o
   4   6   9        9.40        7.08      7.25 o
   5   6   9      212.44      201.01     11.54 o
   6   6   9       66.10       66.51     10.14 o
   7   6   9        0.70        4.44      4.96 o
   8   6   9      170.19      179.16     10.92 o
   9   6   9      321.15      362.46     15.48 o
 -27   0  10      216.23      224.28     17.68 o
 -26   0  10      277.92      307.06     18.32 o
 -25   0  10      145.43      177.80     14.87 o
 -24   0  10      311.89      323.15     17.83 o
 -23   0  10       51.89       79.17     16.45 o
 -22   0  10     2175.94     2066.47     62.67 o
 -21   0  10      148.66      156.87     15.12 o
 -20   0  10      128.65      107.58     10.19 o
 -19   0  10      879.78      835.07     29.47 o
 -18   0  10      439.21      433.35     33.22 o
 -17   0  10      398.43      349.72     15.78 o
 -16   0  10     2089.13     2089.12     48.97 o
 -15   0  10      319.77      312.77     22.13 o
 -14   0  10     1516.78     1471.45     49.73 o
 -13   0  10     2603.96     2621.29     58.99 o
 -12   0  10      136.92      179.78      7.70 o
 -11   0  10      718.38      620.38     18.38 o
 -10   0  10     7191.09     7409.15    157.21 o
  -9   0  10      317.72      271.71      9.06 o
  -8   0  10     1408.07     1504.66     34.57 o
  -7   0  10     1749.76     1743.85     34.05 o
  -6   0  10     1467.48     1740.37     33.88 o
  -5   0  10      393.52      403.66      9.82 o
  -4   0  10     7984.54     9328.57    169.66 o
  -3   0  10      172.75      173.15      7.02 o
  -2   0  10     6645.19     7602.24    138.64 o
  -1   0  10       41.74       47.02      6.16 o
   0   0  10      488.31      727.86     19.43 o
   1   0  10       56.52       47.07      3.28 o
   2   0  10     6473.51     6994.88    148.12 o
   3   0  10       69.60       69.14      5.64 o
   4   0  10     4258.85     4500.54     96.96 o
   5   0  10      927.08      878.65     22.21 o
   6   0  10     1620.48     1820.62     41.99 o
   7   0  10      652.52      613.81     17.17 o
   8   0  10      610.01      643.24     25.30 o
   9   0  10      256.02      251.03     11.77 o
  10   0  10       62.99       73.34      6.53 o
  11   0  10      597.19      653.26     19.15 o
  12   0  10      236.44      209.08     11.79 o
  13   0  10      448.21      445.30     33.82 o
  14   0  10      537.11      556.89     21.91 o
  15   0  10      245.54      241.54     13.56 o
  16   0  10       74.95       64.84      8.50 o
  17   0  10      151.15      175.64     18.72 o
  18   0  10       37.87       28.34      6.86 o
  19   0  10      168.56      184.45     24.19 o
  20   0  10        0.01        3.91      8.22 o
  21   0  10      205.26      203.13     22.74 o
 -27   1  10      235.85      214.95     14.27 o
 -26   1  10       44.02       49.73      9.15 o
 -25   1  10       34.41       43.25      8.03 o
 -24   1  10        3.46        5.00      3.97 o
 -23   1  10      232.59      207.39     10.68 o
 -22   1  10        0.23        3.88      3.67 o
 -21   1  10      210.96      211.82      9.93 o
 -20   1  10      274.36      275.40     14.34 o
 -19   1  10       18.70       17.37      5.34 o
 -18   1  10       57.67       52.02      6.83 o
 -17   1  10      277.36      272.10     11.57 o
 -16   1  10      134.24      127.65      6.83 o
 -15   1  10      592.56      566.85     17.91 o
 -14   1  10      389.51      387.67     13.23 o
 -13   1  10      374.54      359.87     11.04 o
 -12   1  10       41.57       39.49      2.95 o
 -11   1  10      416.88      384.04      8.41 o
 -10   1  10      159.85      137.45      4.48 o
  -9   1  10     1018.60     1040.37     17.81 o
  -8   1  10      268.27      234.08      6.15 o
  -7   1  10       97.62      142.81      4.92 o
  -6   1  10       19.93       23.30      1.67 o
  -5   1  10      144.55      143.81      3.36 o
  -4   1  10       25.63       31.47      1.79 o
  -3   1  10     2594.35     2640.32     35.16 o
  -2   1  10        0.13        0.44      1.95 o
  -1   1  10     1014.12     1093.45     15.54 o
   0   1  10       11.32       15.71      1.46 o
   1   1  10      166.68      173.84      4.09 o
   2   1  10       11.42       16.46      1.62 o
   3   1  10        5.16        0.68      1.59 o
   4   1  10        1.21        0.40      0.97 o
   5   1  10      662.02      561.21     10.95 o
   6   1  10        8.46       12.32      1.96 o
   7   1  10      116.85       87.76      4.82 o
   8   1  10        8.71        7.54      2.61 o
   9   1  10      574.85      563.11     11.79 o
  10   1  10        3.79       12.26      2.51 o
  11   1  10     1259.25     1265.52     24.79 o
  12   1  10        8.47       16.35      3.49 o
  13   1  10      253.16      267.44      9.73 o
  14   1  10       20.84       20.41      3.92 o
  15   1  10      156.96      168.49      9.91 o
  16   1  10       18.29       24.34      4.59 o
  17   1  10      559.87      583.45     19.96 o
  18   1  10        1.27        1.41      4.36 o
  19   1  10       19.70       16.07      5.77 o
  20   1  10        4.47       -4.11      7.64 o
 -26   2  10      104.61      112.02     10.49 o
 -25   2  10       37.88       47.05      7.40 o
 -24   2  10       26.94       23.19      6.07 o
 -23   2  10       33.58       43.23      5.76 o
 -22   2  10       15.66       11.16      4.23 o
 -21   2  10        4.52        1.68      3.59 o
 -20   2  10        9.17        5.14      3.64 o
 -19   2  10       83.48       86.03      6.57 o
 -18   2  10     1014.62      942.64     22.76 o
 -17   2  10      354.65      334.87     12.84 o
 -16   2  10      602.16      613.74     14.22 o
 -15   2  10      266.11      241.76      7.61 o
 -14   2  10       59.57       59.63      7.09 o
 -13   2  10      595.31      531.03     12.09 o
 -12   2  10     1254.65     1142.42     21.82 o
 -11   2  10      852.21      806.04     18.31 o
 -10   2  10     1761.47     1849.48     58.33 o
  -9   2  10      195.20      196.15      6.53 o
  -8   2  10       53.99       61.37      3.21 o
  -7   2  10      104.94       95.92      2.88 o
  -6   2  10       71.29       52.81      2.99 o
  -5   2  10      157.93      136.04      4.00 o
  -4   2  10     1344.19     1599.82     50.74 o
  -3   2  10      354.76      365.95     12.53 o
  -2   2  10        8.98        5.78      3.03 o
  -1   2  10        4.12       10.70      3.19 o
   0   2  10       63.70      102.02      7.03 o
   1   2  10      118.40      109.35      3.60 o
   2   2  10      414.87      333.58      6.15 o
   3   2  10       53.98       52.40      2.61 o
   4   2  10     2403.96     2390.02     38.74 o
   5   2  10      428.93      423.38      8.93 o
   6   2  10      251.14      254.43      7.58 o
   7   2  10      446.75      436.36     11.63 o
   8   2  10      378.18      397.76     11.17 o
   9   2  10       74.18       78.73      4.61 o
  10   2  10     2039.67     2118.06     62.80 o
  11   2  10      100.43      110.55      6.64 o
  12   2  10       36.48       29.62      4.20 o
  13   2  10      763.42      744.38     18.99 o
  14   2  10      478.79      492.62     22.91 o
  15   2  10      159.42      191.62     11.40 o
  16   2  10       47.71       66.59     13.30 o
  17   2  10       35.04       44.65      6.55 o
  18   2  10       96.25      107.22      9.61 o
  19   2  10      469.87      457.79     18.18 o
  20   2  10      271.48      300.60     15.68 o
 -25   3  10       54.44       40.63      7.61 o
 -24   3  10       14.92       10.58      5.72 o
 -23   3  10      852.65      723.45     24.25 o
 -22   3  10       35.56       42.27      6.77 o
 -21   3  10       31.99       24.82      5.87 o
 -20   3  10        4.71        6.52      4.58 o
 -19   3  10       86.00       84.29      6.69 o
 -18   3  10        0.18        1.15      3.30 o
 -17   3  10      207.99      186.94     11.85 o
 -16   3  10       14.01       15.51      3.69 o
 -15   3  10      176.69      182.76      8.13 o
 -14   3  10        0.09        5.89      3.00 o
 -13   3  10       91.44       92.93      5.00 o
 -12   3  10       16.70       17.93      3.12 o
 -11   3  10     1184.92     1189.81     22.71 o
 -10   3  10       94.37      102.86      5.49 o
  -9   3  10     1474.50     1545.47     27.98 o
  -8   3  10      108.39      102.52      6.61 o
  -7   3  10     3149.47     3044.58     58.20 o
  -6   3  10      198.55      259.71     14.39 o
  -5   3  10     7441.81     7658.25    202.90 o
  -4   3  10        4.27       -4.89      4.89 o
  -3   3  10       25.33       30.29     11.70 o
  -2   3  10       92.32       87.42     12.79 o
  -1   3  10     1904.31     1713.36     51.94 o
   0   3  10       13.65       14.78      5.78 o
   1   3  10     1704.29     1645.99     50.39 o
   2   3  10      110.71       90.00      8.83 o
   3   3  10      281.25      252.07      5.98 o
   4   3  10        0.89       -0.30      1.47 o
   5   3  10      228.93      231.11      6.35 o
   6   3  10        1.87        4.14      2.00 o
   7   3  10      782.60      711.09     14.96 o
   8   3  10       42.18       43.79      3.58 o
   9   3  10      544.89      487.04     13.38 o
  10   3  10        0.62       10.80      4.02 o
  11   3  10       97.16      133.15     10.87 o
  12   3  10       14.79       21.08      6.90 o
  13   3  10      313.59      311.21     13.25 o
  14   3  10        0.22        2.71      4.75 o
  15   3  10      396.25      395.01     15.90 o
  16   3  10       13.69        7.96      4.94 o
  17   3  10       26.02       24.16      6.12 o
  18   3  10        0.04        4.11      5.27 o
 -23   4  10        5.18        5.48      6.62 o
 -22   4  10      187.09      168.21     13.95 o
 -21   4  10        8.13       10.05      7.05 o
 -20   4  10      541.55      523.94     19.58 o
 -19   4  10       15.74       27.88      6.11 o
 -18   4  10        2.17        4.03      4.79 o
 -17   4  10       29.44       24.44      5.61 o
 -16   4  10        1.85       -3.04      3.89 o
 -15   4  10       64.79       75.01      9.11 o
 -14   4  10        3.15       10.02      4.21 o
 -13   4  10      131.89      136.97     11.99 o
 -12   4  10        1.14       -2.12      5.36 o
 -11   4  10      248.46      228.19      8.38 o
 -10   4  10      894.38      924.81     22.44 o
  -9   4  10       58.49       54.03      3.56 o
  -8   4  10      319.09      332.10     13.50 o
  -7   4  10        8.07        6.62      2.28 o
  -6   4  10       21.80       18.90      3.03 o
  -5   4  10        0.30        7.45      5.78 o
  -4   4  10     1139.71     1114.48     66.87 o
  -3   4  10       28.56       22.00      6.70 o
  -2   4  10      334.99      334.31     25.06 o
  -1   4  10      142.52      145.41     12.56 o
   0   4  10      146.59      187.03     14.30 o
   1   4  10       16.23       11.74      6.21 o
   2   4  10        2.38        1.06      9.00 o
   3   4  10      245.18      240.08      9.66 o
   4   4  10      220.04      226.61      6.13 o
   5   4  10      232.93      231.17     12.54 o
   6   4  10      581.53      569.99     17.70 o
   7   4  10       67.35       66.25      9.17 o
   8   4  10      498.32      502.40     16.89 o
   9   4  10       68.81       73.00      6.87 o
  10   4  10       36.51       23.06      7.22 o
  11   4  10      197.50      179.27     10.37 o
  12   4  10      128.44      140.37     15.91 o
  13   4  10       83.79       95.17      8.99 o
  14   4  10      256.79      299.92     13.82 o
  15   4  10      162.44      169.89     11.68 o
  16   4  10       13.01       12.76      5.79 o
 -20   5  10        2.99        9.92      6.06 o
 -19   5  10      512.91      512.85     19.69 o
 -18   5  10       34.49       38.64      7.42 o
 -17   5  10      147.56      154.02     10.99 o
 -16   5  10      102.43       89.98      8.62 o
 -15   5  10       79.96       84.12      8.18 o
 -14   5  10       99.33      100.94      8.52 o
 -13   5  10      640.10      626.14     20.38 o
 -12   5  10       18.84       19.98      8.10 o
 -11   5  10      144.65      153.98      9.05 o
 -10   5  10       42.85       55.46      5.87 o
  -9   5  10      349.22      333.13     17.80 o
  -8   5  10       26.48       35.17      4.53 o
  -7   5  10       85.63       83.75      6.01 o
  -6   5  10       26.80       29.01      5.16 o
  -5   5  10      124.34      171.15     24.85 o
  -4   5  10      125.81      135.41     13.20 o
  -3   5  10       67.76       69.77     12.35 o
  -2   5  10       31.41       41.21      9.02 o
  -1   5  10      101.20       99.83     11.64 o
   0   5  10       16.63        7.94      6.80 o
   1   5  10     1098.15      970.62     36.12 o
   2   5  10       61.62       71.16     10.83 o
   3   5  10      194.20      264.90     18.58 o
   4   5  10       47.35       43.18      9.04 o
   5   5  10      413.97      384.98     13.46 o
   6   5  10       34.57       39.70      5.18 o
   7   5  10     1076.85     1035.61     28.79 o
   8   5  10       16.47       22.01      5.22 o
   9   5  10        0.24       -0.87      3.96 o
  10   5  10       39.55       61.98      7.18 o
  11   5  10       37.05       39.44      6.52 o
  12   5  10       42.24       41.43      6.77 o
  13   5  10       62.54       77.12      8.37 o
 -15   6  10        0.03        2.05      4.96 o
 -14   6  10      193.71      193.15     11.58 o
 -13   6  10        3.52        5.59      4.87 o
 -12   6  10       24.04       28.26      5.88 o
 -11   6  10      331.87      314.62     13.73 o
 -10   6  10      778.25      778.61     23.73 o
  -9   6  10       64.36       76.34      7.85 o
  -8   6  10     1166.44     1166.82     31.57 o
  -7   6  10       40.59       43.57      5.02 o
  -6   6  10       37.48       42.51      9.92 o
  -5   6  10       78.68       79.77     11.69 o
  -4   6  10      611.94      555.24     51.28 o
  -3   6  10       10.61        7.19      7.51 o
  -2   6  10      410.50      377.10     30.23 o
  -1   6  10       17.41       13.28      7.85 o
   0   6  10      116.26      129.19     13.83 o
   1   6  10       43.53       34.10     12.85 o
   2   6  10       28.66       20.99      9.22 o
   3   6  10       19.01       11.69      7.48 o
   4   6  10       73.73       79.00     11.75 o
   5   6  10        0.17        1.30      7.13 o
   6   6  10       35.66       34.71      9.38 o
   7   6  10       15.37       28.76     13.56 o
   8   6  10       18.43       22.51      8.81 o
 -27   1  11        3.14       -1.47      6.54 o
 -26   1  11       60.77       61.44      8.28 o
 -25   1  11        0.21        2.58      5.03 o
 -24   1  11      166.19      181.96     12.13 o
 -23   1  11       35.91       34.78      6.33 o
 -22   1  11      229.21      218.95     15.18 o
 -21   1  11       35.15       42.55      6.11 o
 -20   1  11      136.54      118.29      8.80 o
 -19   1  11      187.59      185.86     10.36 o
 -18   1  11      506.25      489.39     16.51 o
 -17   1  11      174.41      153.00      7.78 o
 -16   1  11      898.41      806.08     19.41 o
 -15   1  11        1.12        1.22      2.41 o
 -14   1  11      184.03      173.38      8.59 o
 -13   1  11      163.35      148.64      5.29 o
 -12   1  11      900.61      944.50     17.02 o
 -11   1  11       37.79       31.77      2.66 o
 -10   1  11     1867.38     1985.99     31.97 o
  -9   1  11        4.50        8.51      1.93 o
  -8   1  11      345.33      339.37      8.27 o
  -7   1  11        3.09        1.63      1.64 o
  -6   1  11       29.69       29.35      2.08 o
  -5   1  11      187.71      230.18      5.37 o
  -4   1  11     2180.00     2347.80     33.69 o
  -3   1  11      207.68      260.53      5.18 o
  -2   1  11      571.76      636.27     12.18 o
  -1   1  11      216.11      259.57      5.51 o
   0   1  11     3385.31     3710.36     52.29 o
   1   1  11      897.59      923.89     14.60 o
   2   1  11     5691.20     6108.26     91.94 o
   3   1  11      683.97      683.47     13.92 o
   4   1  11       82.55      103.85      4.49 o
   5   1  11      600.47      564.39     15.85 o
   6   1  11      334.49      319.93      7.65 o
   7   1  11      449.97      398.60      9.08 o
   8   1  11       91.14      109.54      5.51 o
   9   1  11       24.41       25.24      4.24 o
  10   1  11     2336.75     2224.27     40.16 o
  11   1  11      220.03      212.97      8.52 o
  12   1  11     1276.49     1257.10     28.06 o
  13   1  11      189.74      167.41      8.48 o
  14   1  11      971.83      942.92     42.43 o
  15   1  11       18.34       21.75      4.24 o
  16   1  11      815.41      826.76     25.10 o
  17   1  11       42.94       51.46      6.84 o
  18   1  11      370.31      353.67     15.20 o
  19   1  11        5.88       11.53      5.28 o
  20   1  11      290.34      261.81     18.21 o
 -26   2  11       72.39       77.84      9.21 o
 -25   2  11        2.50        5.58      5.27 o
 -24   2  11        0.00       -4.69      5.63 o
 -23   2  11        4.09        8.49      5.03 o
 -22   2  11       44.16       44.29      5.60 o
 -21   2  11        4.91        6.63      4.71 o
 -20   2  11      214.30      215.64      9.80 o
 -19   2  11       89.79       93.65      9.12 o
 -18   2  11       41.01       38.07      4.84 o
 -17   2  11       45.87       44.67      4.80 o
 -16   2  11        0.19       -0.61      2.88 o
 -15   2  11        7.72       16.56      2.93 o
 -14   2  11       12.17       11.11      2.65 o
 -13   2  11       17.37       16.70      3.37 o
 -12   2  11       32.58       33.15      3.48 o
 -11   2  11       22.42       27.27      3.92 o
 -10   2  11      110.21      112.10      4.38 o
  -9   2  11      267.57      324.79      7.27 o
  -8   2  11        8.59        9.68      1.61 o
  -7   2  11       80.39       75.40      2.54 o
  -6   2  11      111.78      115.00      2.87 o
  -5   2  11      411.54      373.27     14.49 o
  -4   2  11       89.61       72.72      6.94 o
  -3   2  11     1065.32     1168.76     30.65 o
  -2   2  11       42.40       47.52      5.21 o
  -1   2  11       24.24       47.77      5.11 o
   0   2  11        2.91        2.57      3.01 o
   1   2  11      395.32      364.47      9.18 o
   2   2  11       10.08       17.70      2.33 o
   3   2  11     1651.90     1641.54     26.74 o
   4   2  11        2.04        5.38      1.88 o
   5   2  11      309.88      273.66      7.17 o
   6   2  11       17.15       21.63      2.60 o
   7   2  11      748.65      739.14     17.39 o
   8   2  11      186.13      194.62      9.87 o
   9   2  11     1412.65     1325.19     28.63 o
  10   2  11      137.36      133.34      9.23 o
  11   2  11      179.77      183.89      8.26 o
  12   2  11       16.33       23.02      3.96 o
  13   2  11        0.83        3.48      4.94 o
  14   2  11       55.34       83.18      7.63 o
  15   2  11      181.07      157.07     10.49 o
  16   2  11       63.12       56.34      7.19 o
  17   2  11      686.28      678.95     25.11 o
  18   2  11        0.03       11.05      5.29 o
  19   2  11      119.08      137.30     13.53 o
 -25   3  11       54.90       54.01      8.37 o
 -24   3  11      506.67      427.07     17.94 o
 -23   3  11      263.27      243.35     21.61 o
 -22   3  11       30.41       42.45      6.93 o
 -21   3  11      135.30      125.30      9.93 o
 -20   3  11        0.19       -2.68      4.33 o
 -19   3  11        0.84        1.34      4.26 o
 -18   3  11       25.39       20.66      5.17 o
 -17   3  11       14.47       17.78      4.71 o
 -16   3  11      805.66      770.25     19.40 o
 -15   3  11       17.20       13.31      3.57 o
 -14   3  11      405.14      435.50     15.61 o
 -13   3  11       63.13       75.12      5.18 o
 -12   3  11     1077.87     1061.51     20.81 o
 -11   3  11      110.05      118.29      4.86 o
 -10   3  11      696.40      699.01     14.37 o
  -9   3  11        0.52        4.46      2.10 o
  -8   3  11      320.88      341.69      7.73 o
  -7   3  11       74.56       80.02      5.58 o
  -6   3  11      287.09      333.16     16.36 o
  -5   3  11      502.25      513.67     21.24 o
  -4   3  11       85.05       86.05     13.85 o
  -3   3  11      450.58      429.54     24.80 o
  -2   3  11      210.44      179.60     12.87 o
  -1   3  11      161.37      155.31     20.19 o
   0   3  11       17.08       29.99     10.47 o
   1   3  11      200.54      151.77     11.76 o
   2   3  11      313.23      297.89     15.41 o
   3   3  11       97.41       92.04     10.04 o
   4   3  11        7.28        4.04      1.60 o
   5   3  11       22.59       29.17      2.58 o
   6   3  11      551.54      503.21     11.24 o
   7   3  11      290.78      271.09      7.65 o
   8   3  11       18.20       15.94      3.26 o
   9   3  11      169.17      180.24     17.97 o
  10   3  11      759.14      670.22     20.54 o
  11   3  11        0.06        9.42      4.20 o
  12   3  11      107.44      108.07      8.52 o
  13   3  11       12.05       16.95      4.71 o
  14   3  11        2.96       -0.67      4.14 o
  15   3  11        1.24        2.88      4.75 o
  16   3  11      180.18      166.13     11.55 o
  17   3  11        1.75        8.14      7.09 o
 -23   4  11        8.52       11.21      5.94 o
 -22   4  11      126.63      102.98      9.93 o
 -21   4  11      107.16      123.87     10.61 o
 -20   4  11      189.01      204.73     12.93 o
 -19   4  11      149.22      144.86     10.71 o
 -18   4  11      252.48      285.23     13.65 o
 -17   4  11       94.89       83.81      8.06 o
 -16   4  11      257.81      248.61     15.76 o
 -15   4  11       54.94       55.79      6.44 o
 -14   4  11      367.12      354.66     13.73 o
 -13   4  11       12.44       12.96      7.31 o
 -12   4  11      147.14      146.01     12.86 o
 -11   4  11        1.30       -0.28      3.22 o
 -10   4  11       29.75       34.48      3.92 o
  -9   4  11      157.32      141.74      4.87 o
  -8   4  11      121.08      109.12      4.69 o
  -7   4  11        1.58        3.58      4.05 o
  -6   4  11        7.42       10.31      8.82 o
  -5   4  11     1089.13      964.03     34.77 o
  -4   4  11        4.08       -6.40      6.70 o
  -3   4  11       56.32       63.30      9.20 o
  -2   4  11        4.78       11.38      6.19 o
  -1   4  11       18.36       19.14      6.74 o
   0   4  11      163.17      136.36     15.50 o
   1   4  11      628.98      642.65     31.96 o
   2   4  11      156.86      170.86     14.01 o
   3   4  11      528.33      515.95     22.96 o
   4   4  11       10.09       15.97      6.68 o
   5   4  11      472.45      426.77     11.73 o
   6   4  11       52.91       49.59      6.15 o
   7   4  11      239.84      307.15     12.12 o
   8   4  11      131.41      126.91      8.31 o
   9   4  11       54.23       54.13      6.08 o
  10   4  11       30.14       44.13      7.64 o
  11   4  11       25.92       35.34     10.04 o
  12   4  11        9.81        9.47      5.44 o
  13   4  11       10.83       14.51      5.24 o
  14   4  11       17.37       19.98      5.73 o
  15   4  11      151.37      172.57     11.84 o
 -19   5  11       40.28       45.87      7.50 o
 -18   5  11       33.63       38.44      7.04 o
 -17   5  11       52.36       56.12      7.39 o
 -16   5  11      163.47      154.59     10.78 o
 -15   5  11       20.18       20.18      5.46 o
 -14   5  11       15.28       21.37      5.50 o
 -13   5  11        3.19        9.65      4.56 o
 -12   5  11       45.72       50.76      6.00 o
 -11   5  11      168.93      181.70      9.56 o
 -10   5  11        8.92        6.25      4.43 o
  -9   5  11        4.19       -1.08      5.30 o
  -8   5  11      242.36      230.23     17.77 o
  -7   5  11      233.96      237.58     17.95 o
  -6   5  11        4.20        4.68      8.24 o
  -5   5  11        0.07       -3.76      8.01 o
  -4   5  11       21.26       31.84      8.73 o
  -3   5  11        4.22        4.50      8.87 o
  -2   5  11      571.24      578.43     26.19 o
  -1   5  11       24.83        9.58      7.06 o
   0   5  11        0.07       -3.86      5.76 o
   1   5  11      205.86      224.64     17.29 o
   2   5  11      251.81      286.04     19.44 o
   3   5  11      299.43      298.36     18.73 o
   4   5  11      355.77      375.85     20.49 o
   5   5  11       13.25        7.91     11.81 o
   6   5  11       18.50       25.36      8.20 o
   7   5  11       90.18      113.90      9.02 o
   8   5  11      325.72      330.91     13.18 o
   9   5  11       13.04       14.74      5.85 o
  10   5  11       10.68        8.59      5.65 o
  11   5  11        0.04        1.03      4.53 o
  12   5  11      140.18      177.53     12.06 o
 -14   6  11      120.77      102.11     11.92 o
 -13   6  11       86.10       90.01      8.14 o
 -12   6  11      109.42       99.82     16.41 o
 -11   6  11       70.97       50.43      6.10 o
 -10   6  11      147.18      152.73      8.85 o
  -9   6  11        3.41        8.10     10.21 o
  -8   6  11       67.46       52.93     10.72 o
  -7   6  11      295.50      303.41     20.28 o
  -6   6  11       36.70       22.83      9.14 o
  -5   6  11       88.85       85.07     30.20 o
  -4   6  11        0.14       13.59      7.43 o
  -3   6  11        0.52        7.84      8.25 o
  -2   6  11       38.49       33.92      9.05 o
  -1   6  11      277.38      254.17     28.11 o
   0   6  11        9.48        8.44      7.24 o
   1   6  11        1.80       -3.20      8.27 o
   2   6  11        1.35        6.60      7.00 o
   3   6  11       20.61       18.13      8.30 o
   4   6  11       74.10       82.37     12.06 o
   5   6  11        5.04        5.27      7.42 o
   6   6  11       11.87       10.60     11.60 o
   7   6  11      149.59      211.98     28.16 o
 -27   0  12       55.52       70.24     10.99 o
 -26   0  12       85.95      100.11     12.19 o
 -25   0  12      128.48      120.68     12.60 o
 -24   0  12        8.27        5.01      6.26 o
 -23   0  12       19.31       17.70      6.65 o
 -22   0  12       26.41       32.72      7.23 o
 -21   0  12       57.63       43.74      7.63 o
 -20   0  12      755.33      770.20     28.32 o
 -19   0  12     1011.19      950.09     32.62 o
 -18   0  12      295.21      308.75     15.33 o
 -17   0  12      195.08      191.04      9.61 o
 -16   0  12      146.61      164.24     11.00 o
 -15   0  12      102.08      126.42      7.81 o
 -14   0  12     1283.46     1424.99     34.68 o
 -13   0  12     1628.82     1655.27     39.23 o
 -12   0  12     1791.47     1914.81     44.39 o
 -11   0  12     1079.47     1077.63     26.70 o
 -10   0  12     2025.92     2431.75     54.57 o
  -9   0  12     2055.92     2168.31     48.99 o
  -8   0  12     9491.58    10335.26    220.05 o
  -7   0  12     2442.15     2620.85     58.00 o
  -6   0  12     1766.67     2021.26     45.49 o
  -5   0  12     2182.66     2238.69     49.95 o
  -4   0  12        0.38        2.44      3.78 o
  -3   0  12     3335.58     3397.26     73.83 o
  -2   0  12     3671.52     3985.67     85.97 o
  -1   0  12     1787.28     1685.87     38.49 o
   0   0  12      584.10      590.31     15.76 o
   1   0  12     1539.32     1513.89     35.10 o
   2   0  12     1570.02     1676.30     38.67 o
   3   0  12      503.09      520.22     14.72 o
   4   0  12      344.94      378.25     11.91 o
   5   0  12      943.85      933.99     23.89 o
   6   0  12     6176.52     6245.88    134.27 o
   7   0  12      332.83      330.21     11.71 o
   8   0  12      511.88      567.08     17.01 o
   9   0  12        3.95        0.29      3.23 o
  10   0  12      920.33      892.95     29.71 o
  11   0  12      651.21      641.84     23.57 o
  12   0  12      881.25      895.86     30.48 o
  13   0  12       13.14       23.94      5.94 o
  14   0  12      118.26      137.60     13.97 o
  15   0  12        7.83        3.05      4.93 o
  16   0  12       92.94       83.22     13.05 o
  17   0  12       78.17      106.81     15.30 o
  18   0  12        1.39       -6.55      6.55 o
  19   0  12       24.23       20.76      9.63 o
 -27   1  12      124.36      106.72     10.55 o
 -26   1  12        4.78       -4.78      4.78 o
 -25   1  12       15.31        5.74      5.88 o
 -24   1  12       13.31       13.52      4.66 o
 -23   1  12      180.09      186.64     10.29 o
 -22   1  12        2.21        4.44      3.81 o
 -21   1  12       20.76       15.25      4.11 o
 -20   1  12      119.62      117.37      7.77 o
 -19   1  12       81.97       72.56      5.97 o
 -18   1  12        0.09       -2.26      2.91 o
 -17   1  12       24.18       32.44      4.38 o
 -16   1  12        1.11        2.39      2.55 o
 -15   1  12       51.82       62.87      4.43 o
 -14   1  12       38.08       38.34      3.26 o
 -13   1  12       81.41       94.56      4.52 o
 -12   1  12        5.85        5.15      2.01 o
 -11   1  12       30.00       41.13      3.04 o
 -10   1  12        4.43        3.80      1.78 o
  -9   1  12        3.30        0.46      1.38 o
  -8   1  12       26.35       26.31      2.14 o
  -7   1  12      945.90      946.20     16.43 o
  -6   1  12        9.92       11.37      1.67 o
  -5   1  12       19.10       20.22      1.70 o
  -4   1  12       14.78       25.73      1.79 o
  -3   1  12       43.26       32.03      1.95 o
  -2   1  12       64.24       82.32      2.89 o
  -1   1  12      154.37      182.36      4.33 o
   0   1  12       53.23       65.12      3.00 o
   1   1  12      432.10      442.10      8.92 o
   2   1  12       10.91       10.88      2.10 o
   3   1  12      357.80      323.90      8.15 o
   4   1  12        1.10        1.80      1.25 o
   5   1  12       26.11       34.81      2.82 o
   6   1  12       98.45      103.29      4.52 o
   7   1  12      224.74      211.95      6.33 o
   8   1  12       90.15      100.75      6.56 o
   9   1  12       48.62       54.13      4.59 o
  10   1  12        0.41        3.25      3.39 o
  11   1  12      167.97      182.83      8.25 o
  12   1  12        1.22        1.50      3.16 o
  13   1  12        2.13        2.24      3.33 o
  14   1  12       93.21      106.46      8.46 o
  15   1  12      113.52      109.19      8.80 o
  16   1  12       60.56       48.83      6.88 o
  17   1  12       17.55       22.55      5.67 o
  18   1  12       24.78       31.47      6.27 o
  19   1  12        3.20        7.03      7.50 o
 -26   2  12        6.35        8.69      7.65 o
 -25   2  12      168.60      152.14     26.13 o
 -24   2  12       26.53       24.59      7.97 o
 -23   2  12       80.72       87.91      8.65 o
 -22   2  12      145.14      164.24     17.18 o
 -21   2  12       30.35       32.22      5.16 o
 -20   2  12       24.17       33.00      4.94 o
 -19   2  12      763.05      664.31     17.94 o
 -18   2  12      143.72      173.55     15.42 o
 -17   2  12      310.98      288.27     12.08 o
 -16   2  12      410.27      414.39     14.67 o
 -15   2  12       31.92       32.74      4.06 o
 -14   2  12      478.97      498.66     13.46 o
 -13   2  12       56.40       74.63      4.37 o
 -12   2  12       74.38       83.87      5.13 o
 -11   2  12        1.18        5.53      2.01 o
 -10   2  12     2567.12     2647.29     45.72 o
  -9   2  12      480.61      470.30      9.55 o
  -8   2  12        0.41        4.68      1.68 o
  -7   2  12      420.57      447.27      7.92 o
  -6   2  12     1211.97     1265.30     23.24 o
  -5   2  12      186.01      190.27      9.53 o
  -4   2  12      664.82      616.48     18.56 o
  -3   2  12      816.31      873.84     46.23 o
  -2   2  12        0.17        5.36      3.74 o
  -1   2  12     1404.97     1476.50     36.83 o
   0   2  12     3018.52     3116.51    101.92 o
   1   2  12      847.36      945.91     18.11 o
   2   2  12        0.86        3.05      2.57 o
   3   2  12      328.84      375.64      8.00 o
   4   2  12      514.85      531.02     11.28 o
   5   2  12      231.85      256.07      7.05 o
   6   2  12     3989.06     3853.08     65.42 o
   7   2  12      102.41      122.96      5.27 o
   8   2  12      367.82      411.64     11.72 o
   9   2  12        0.60        6.61      3.48 o
  10   2  12     2446.25     2313.19     46.93 o
  11   2  12        8.67        6.06      4.04 o
  12   2  12      462.55      420.61     15.35 o
  13   2  12        4.71        4.71      4.19 o
  14   2  12      748.46      783.01     23.96 o
  15   2  12        6.31       15.39      5.73 o
  16   2  12      177.51      157.45     11.02 o
  17   2  12       94.81       95.46      9.11 o
  18   2  12       18.27       21.55      6.09 o
 -24   3  12       62.71       59.06      9.60 o
 -23   3  12       10.18       10.84      7.90 o
 -22   3  12       13.11       19.62      5.91 o
 -21   3  12       50.41       57.68      7.61 o
 -20   3  12        0.92       -0.24      4.32 o
 -19   3  12      163.17      162.96     10.70 o
 -18   3  12        8.21       10.66      4.62 o
 -17   3  12        3.88        5.46      4.23 o
 -16   3  12       14.77       15.32      3.76 o
 -15   3  12      485.37      497.56     14.04 o
 -14   3  12      135.94      128.79      6.73 o
 -13   3  12       59.12       65.34      4.24 o
 -12   3  12       12.99       12.56      2.91 o
 -11   3  12      188.11      161.24      7.72 o
 -10   3  12        2.36        3.30      1.96 o
  -9   3  12      301.81      267.95      8.27 o
  -8   3  12       95.16       81.16      5.11 o
  -7   3  12       28.22       23.10      7.25 o
  -6   3  12        1.46        3.39      4.90 o
  -5   3  12      296.71      290.64     15.48 o
  -4   3  12       30.57       36.21      7.08 o
  -3   3  12      469.70      441.82     19.48 o
  -2   3  12       77.14       63.31      8.30 o
  -1   3  12      129.07      115.85     11.74 o
   0   3  12      179.91      118.50     11.69 o
   1   3  12      173.24      163.62     12.73 o
   2   3  12       67.02       74.71     12.75 o
   3   3  12      583.97      624.42     19.59 o
   4   3  12        8.79       10.68      2.61 o
   5   3  12       56.34       51.25      3.10 o
   6   3  12      381.02      329.57      8.34 o
   7   3  12        0.21        5.52      3.37 o
   8   3  12      174.09      168.61      9.06 o
   9   3  12      868.32      866.39     24.65 o
  10   3  12       15.16       12.29      4.21 o
  11   3  12       54.32       51.84      6.27 o
  12   3  12      143.82      131.29      9.33 o
  13   3  12       61.89       79.87      7.81 o
  14   3  12       69.02       77.66     10.09 o
  15   3  12       28.47       36.61      6.44 o
  16   3  12        4.73       12.87      5.49 o
  17   3  12        5.69        2.37      5.00 o
 -22   4  12        8.35       19.79      6.47 o
 -21   4  12       97.42       97.39      9.49 o
 -20   4  12      187.19      195.37     12.67 o
 -19   4  12       64.27       62.48      7.73 o
 -18   4  12       48.83       56.83      7.15 o
 -17   4  12        5.35       10.25      4.70 o
 -16   4  12        0.05        2.32      4.21 o
 -15   4  12      145.19      145.22      9.14 o
 -14   4  12      765.93      728.05     22.13 o
 -13   4  12        9.42       14.80      6.54 o
 -12   4  12      207.63      194.03      9.53 o
 -11   4  12        0.03        2.38      3.16 o
 -10   4  12        7.67        4.61      3.16 o
  -9   4  12       18.31       21.82      3.35 o
  -8   4  12     1698.38     1632.58     63.08 o
  -7   4  12       86.17       77.54     10.18 o
  -6   4  12      147.46      151.16     23.45 o
  -5   4  12      103.26      107.14     11.45 o
  -4   4  12       37.82       30.90      7.65 o
  -3   4  12        0.03        3.09      5.86 o
  -2   4  12     1527.12     1353.39     45.18 o
  -1   4  12      293.20      328.44     17.85 o
   0   4  12       58.22       51.29      8.79 o
   1   4  12       68.16       79.13     10.27 o
   2   4  12      197.41      237.77     21.46 o
   3   4  12        0.67       13.67      6.27 o
   4   4  12      120.20      114.79     11.86 o
   5   4  12       70.95       75.55     10.17 o
   6   4  12      320.14      306.63     11.29 o
   7   4  12       14.16       12.67      3.92 o
   8   4  12        0.03        2.23      5.54 o
   9   4  12       39.74       39.55      5.79 o
  10   4  12       18.73       14.05      4.74 o
  11   4  12       17.61       22.65      5.24 o
  12   4  12        4.70       -2.16      6.67 o
  13   4  12        9.34       17.90      5.18 o
  14   4  12        2.78        7.10      6.02 o
 -19   5  12       58.09       54.45      7.67 o
 -18   5  12        6.93       23.35      5.99 o
 -17   5  12       38.83       37.80      6.61 o
 -16   5  12       29.65       26.10      5.84 o
 -15   5  12      347.15      330.87     13.91 o
 -14   5  12       62.70       61.09      6.84 o
 -13   5  12       55.02       55.88      6.25 o
 -12   5  12       61.72       57.91      5.89 o
 -11   5  12      205.60      208.01      9.62 o
 -10   5  12      423.25      406.35     33.81 o
  -9   5  12       29.25       24.39      8.45 o
  -8   5  12      141.85      151.06     14.89 o
  -7   5  12        2.32       -6.07      6.07 o
  -6   5  12      136.01      131.67     14.05 o
  -5   5  12      510.73      530.85     26.13 o
  -4   5  12      453.80      379.07     24.03 o
  -3   5  12       13.11       15.68      7.69 o
  -2   5  12      277.11      272.07     19.24 o
  -1   5  12       24.30       36.01      8.84 o
   0   5  12      450.73      507.99     24.57 o
   1   5  12      461.73      458.51     23.86 o
   2   5  12      422.12      419.50     22.18 o
   3   5  12       27.40       37.95      9.86 o
   4   5  12      225.19      225.71     17.83 o
   5   5  12       35.16       34.02      9.92 o
   6   5  12       63.75       71.61     10.80 o
   7   5  12       21.43       11.25      7.41 o
   8   5  12       72.85       44.44      9.95 o
   9   5  12      140.54      141.02      8.92 o
  10   5  12      117.30      145.37      9.47 o
  11   5  12       12.91       28.50      5.79 o
 -14   6  12      105.05      106.31     10.87 o
 -13   6  12       60.66       61.30      6.57 o
 -12   6  12        0.73        6.67      8.59 o
 -11   6  12        3.67       -6.75      6.82 o
 -10   6  12        2.92        2.83      7.24 o
  -9   6  12      104.60      114.47     14.24 o
  -8   6  12      178.92      183.02     17.11 o
  -7   6  12       54.24       31.00      9.34 o
  -6   6  12      127.09      134.77     15.00 o
  -5   6  12       68.99       85.61     12.29 o
  -4   6  12       69.05       63.73     12.03 o
  -3   6  12       15.59       11.87      7.68 o
  -2   6  12        1.00       10.21      7.90 o
  -1   6  12        1.71       -6.49      6.49 o
   0   6  12        3.24        3.91      7.41 o
   1   6  12       35.54       27.63      8.93 o
   2   6  12       91.28      114.82     13.59 o
   3   6  12        7.67       -1.76      6.82 o
   4   6  12      139.10      162.72     16.16 o
   5   6  12       24.66       27.19      9.34 o
   6   6  12       59.24       56.01     11.06 o
 -27   1  13       10.23        6.10      5.79 o
 -26   1  13        5.97        1.84      5.49 o
 -25   1  13        0.77        1.19      5.05 o
 -24   1  13       16.62       21.90      5.20 o
 -23   1  13      130.33      122.29      8.56 o
 -22   1  13      860.90      841.73     22.17 o
 -21   1  13      106.04      127.18      8.22 o
 -20   1  13       31.99       32.53      4.86 o
 -19   1  13        0.02       -3.05      3.05 o
 -18   1  13     1765.14     1643.44     35.51 o
 -17   1  13      392.10      399.49     14.63 o
 -16   1  13     1853.05     1843.72     34.26 o
 -15   1  13     1116.89     1110.52     22.17 o
 -14   1  13     2298.55     2354.37     38.39 o
 -13   1  13      586.34      579.51     14.66 o
 -12   1  13     2083.72     2119.13     34.53 o
 -11   1  13     1602.12     1604.70     26.80 o
 -10   1  13      130.55      135.09      7.14 o
  -9   1  13     1623.79     1680.25     30.49 o
  -8   1  13        8.85       14.32      2.07 o
  -7   1  13     1291.89     1309.86     21.91 o
  -6   1  13      458.47      532.11     10.34 o
  -5   1  13     2458.77     2485.79     38.99 o
  -4   1  13      133.06      144.68     11.67 o
  -3   1  13     1867.66     1881.10     30.05 o
  -2   1  13     1409.16     1530.17     24.90 o
  -1   1  13     2094.02     2091.50     33.21 o
   0   1  13      328.58      341.35      7.45 o
   1   1  13      878.81      885.47     15.69 o
   2   1  13      971.28     1042.81     18.12 o
   3   1  13      444.54      458.19     10.60 o
   4   1  13      663.38      666.31     14.23 o
   5   1  13      459.38      449.38     10.81 o
   6   1  13      429.07      440.38      9.89 o
   7   1  13      160.74      154.94      6.60 o
   8   1  13     1411.50     1360.33     26.37 o
   9   1  13       26.35       24.35      3.84 o
  10   1  13      200.63      194.21      8.16 o
  11   1  13       51.40       51.78      5.09 o
  12   1  13      761.58      758.28     22.59 o
  13   1  13       76.32       70.69     12.93 o
  14   1  13       16.51       14.94      5.92 o
  15   1  13        2.77        2.24      4.27 o
  16   1  13        1.33        3.64      4.45 o
  17   1  13      207.52      195.90     14.85 o
  18   1  13        9.32        6.45      6.36 o
 -26   2  13        3.89        0.47      7.35 o
 -25   2  13       25.99       37.18      9.03 o
 -24   2  13        0.58       -4.27      6.05 o
 -23   2  13       10.96       11.85      6.82 o
 -22   2  13        2.88       -3.38      5.48 o
 -21   2  13      264.17      247.84     22.11 o
 -20   2  13       19.09       18.89      5.24 o
 -19   2  13      103.12      105.76     13.08 o
 -18   2  13        2.18        2.32      4.05 o
 -17   2  13       11.37       18.49      4.77 o
 -16   2  13       89.75       86.18      7.51 o
 -15   2  13      700.94      675.29     22.44 o
 -14   2  13       24.12       33.67      3.46 o
 -13   2  13     1255.33     1232.45     26.86 o
 -12   2  13        0.47        6.37      2.08 o
 -11   2  13      232.60      266.35      8.83 o
 -10   2  13       16.00       17.64      2.31 o
  -9   2  13      489.45      456.10     10.85 o
  -8   2  13       32.15       33.35      2.27 o
  -7   2  13       32.70       25.14      1.82 o
  -6   2  13        1.48        3.29      1.40 o
  -5   2  13      238.51      246.01     13.79 o
  -4   2  13       43.82       31.06      5.18 o
  -3   2  13     1370.41     1317.50     38.52 o
  -2   2  13       17.74       20.90      4.89 o
  -1   2  13      471.77      435.40     15.08 o
   0   2  13       90.64       81.03      6.00 o
   1   2  13      755.47      751.62     14.95 o
   2   2  13        1.05        6.02      1.52 o
   3   2  13      582.28      557.00     13.72 o
   4   2  13      154.45      141.08      6.79 o
   5   2  13      162.88      167.88      8.81 o
   6   2  13        1.77        1.84      2.21 o
   7   2  13        9.83       21.31      3.31 o
   8   2  13       27.06       32.34      3.80 o
   9   2  13        8.41       15.47      4.24 o
  10   2  13      129.29      135.51      8.91 o
  11   2  13       63.05       59.43      6.96 o
  12   2  13        0.20        0.34      3.74 o
  13   2  13        4.69        3.90      5.74 o
  14   2  13       93.01       99.42     12.66 o
  15   2  13       98.29       72.93      7.80 o
  16   2  13        3.14       -2.91      5.15 o
  17   2  13       61.14       51.59      7.36 o
 -24   3  13       21.05       25.28      6.70 o
 -23   3  13        0.04        7.58      5.45 o
 -22   3  13      171.19      175.17     12.17 o
 -21   3  13        0.69       -1.07      4.56 o
 -20   3  13       17.00        8.47      5.13 o
 -19   3  13        2.24        7.40      4.82 o
 -18   3  13       61.25       65.82      7.25 o
 -17   3  13        0.05        3.43      5.93 o
 -16   3  13        0.44        0.99      7.52 o
 -15   3  13        3.93        3.97      6.07 o
 -14   3  13     2540.24     2452.08     58.05 o
 -13   3  13       89.41       87.30      5.66 o
 -12   3  13      639.02      672.87     14.42 o
 -11   3  13      366.11      317.12      8.16 o
 -10   3  13      463.90      475.26     10.45 o
  -9   3  13       37.03       26.32      2.83 o
  -8   3  13     3674.87     3695.44    165.14 o
  -7   3  13        4.37       10.33      5.95 o
  -6   3  13     1211.50     1225.98     45.39 o
  -5   3  13      137.16      114.17     19.43 o
  -4   3  13      230.07      238.87     14.45 o
  -3   3  13      275.75      226.56     15.37 o
  -2   3  13      441.24      441.96     34.85 o
  -1   3  13      235.43      216.75     14.07 o
   0   3  13        1.87       -2.90      4.87 o
   1   3  13      136.40      154.42     13.72 o
   2   3  13     1828.18     1781.55    153.76 o
   3   3  13        7.38       14.98     10.75 o
   4   3  13      123.71       90.35      5.67 o
   5   3  13       41.88       40.93      3.34 o
   6   3  13      552.98      525.53     21.97 o
   7   3  13       73.33       75.23     12.68 o
   8   3  13      313.39      293.14     11.73 o
   9   3  13       66.90       65.37      6.34 o
  10   3  13       96.49       79.68      7.30 o
  11   3  13       25.30       22.79      5.03 o
  12   3  13      104.22       91.55      8.05 o
  13   3  13       22.93       19.81      5.18 o
  14   3  13      196.79      191.13     11.96 o
  15   3  13       44.06       40.42      6.82 o
  16   3  13      123.63      136.63     16.49 o
 -22   4  13        5.26        6.40      5.51 o
 -21   4  13       16.88       27.50      6.47 o
 -20   4  13      242.51      250.39     13.49 o
 -19   4  13        1.20        7.79      5.76 o
 -18   4  13      369.40      350.27     15.17 o
 -17   4  13      351.08      355.01     17.93 o
 -16   4  13       81.15       69.37      7.23 o
 -15   4  13        3.78        6.67      4.20 o
 -14   4  13        6.68        5.13      4.09 o
 -13   4  13       99.60      100.25     11.94 o
 -12   4  13      328.88      315.58     18.34 o
 -11   4  13       24.08       27.98      4.02 o
 -10   4  13      359.88      304.55     17.49 o
  -9   4  13      177.36      152.02     13.85 o
  -8   4  13       24.13       14.23      7.03 o
  -7   4  13     1224.60     1109.19     39.53 o
  -6   4  13      157.93      165.12     14.15 o
  -5   4  13      118.07       94.36     11.11 o
  -4   4  13      118.02      115.02     11.84 o
  -3   4  13       59.02       61.46      9.28 o
  -2   4  13       18.17       11.18     15.59 o
  -1   4  13      425.92      408.00     20.21 o
   0   4  13       20.90       17.63      6.88 o
   1   4  13      202.23      204.61     15.76 o
   2   4  13       79.76       75.69     10.43 o
   3   4  13      255.86      222.06     16.36 o
   4   4  13       84.53       64.37      9.95 o
   5   4  13       31.53       22.01     13.23 o
   6   4  13       66.56       69.72     10.30 o
   7   4  13      377.39      368.58     14.06 o
   8   4  13       51.92       49.70      5.50 o
   9   4  13      216.20      191.79     10.16 o
  10   4  13       36.35       40.19      5.75 o
  11   4  13      147.03      152.64     10.10 o
  12   4  13       46.89       46.10      6.56 o
  13   4  13       96.39      103.72      9.09 o
 -18   5  13        0.92        2.96      5.73 o
 -17   5  13        8.88        7.56      4.90 o
 -16   5  13      179.29      203.94     20.36 o
 -15   5  13       16.15       20.14      5.00 o
 -14   5  13      259.43      263.05     12.16 o
 -13   5  13      119.59      114.33     17.80 o
 -12   5  13       51.13       35.09      9.39 o
 -11   5  13      192.11      176.67     40.68 o
 -10   5  13      240.81      214.78     25.95 o
  -9   5  13      209.56      187.89     16.47 o
  -8   5  13       12.87        4.97      7.30 o
  -7   5  13       14.54        9.15     15.16 o
  -6   5  13        3.71       10.19      7.53 o
  -5   5  13       56.31       50.22      9.79 o
  -4   5  13        0.05        4.10     14.55 o
  -3   5  13      423.85      415.72     22.02 o
  -2   5  13       42.55       41.69      9.67 o
  -1   5  13      147.65      181.75     17.09 o
   0   5  13       34.47       58.67     10.16 o
   1   5  13       22.74       29.31      8.51 o
   2   5  13      243.31      253.34     18.87 o
   3   5  13       95.07       72.47     16.81 o
   4   5  13       30.62       31.24      8.96 o
   5   5  13       46.00       52.19      9.94 o
   6   5  13       76.01       78.40     11.71 o
   7   5  13       22.19       21.61      8.10 o
   8   5  13       36.47       38.59      9.73 o
   9   5  13       12.75       22.09      8.75 o
  10   5  13       78.06       91.71     12.79 o
 -13   6  13        6.78        9.65     16.36 o
 -12   6  13        1.01        9.03      8.50 o
 -11   6  13       10.26       29.78      9.36 o
 -10   6  13        8.32       16.79      8.37 o
  -9   6  13       26.77       25.12      9.00 o
  -8   6  13        9.34        5.23      7.58 o
  -7   6  13       76.40       92.53     23.48 o
  -6   6  13        1.38        2.42      7.06 o
  -5   6  13      168.94      141.61     31.94 o
  -4   6  13        0.20       -4.88      7.02 o
  -3   6  13        0.82       -6.79      6.79 o
  -2   6  13        0.18       -3.02     12.80 o
  -1   6  13      121.77      128.31     14.50 o
   0   6  13       20.97        9.90      7.74 o
   1   6  13       25.65       35.55      9.95 o
   2   6  13       55.73       65.97     11.85 o
   3   6  13        0.33        8.79      8.03 o
   4   6  13       82.70      118.87     24.16 o
 -27   0  14       48.08       44.71     12.99 o
 -26   0  14       23.95        9.39      9.84 o
 -25   0  14      157.84      146.59     13.70 o
 -24   0  14        7.88        0.70      6.07 o
 -23   0  14       62.82       52.59      9.00 o
 -22   0  14        4.54        0.95      5.55 o
 -21   0  14        6.41        8.95      5.86 o
 -20   0  14       10.72       10.98      5.49 o
 -19   0  14       86.40       73.46      8.79 o
 -18   0  14        0.57        4.58      4.81 o
 -17   0  14       25.85       33.65      7.67 o
 -16   0  14     2305.86     2285.53     73.94 o
 -15   0  14      248.45      256.10     10.54 o
 -14   0  14      301.01      295.36     11.12 o
 -13   0  14       54.62       47.13      4.99 o
 -12   0  14      269.25      275.36     18.13 o
 -11   0  14      193.73      192.72      8.38 o
 -10   0  14     4494.89     4963.40    107.35 o
  -9   0  14       52.28       47.61      4.62 o
  -8   0  14     2965.66     2944.89     65.33 o
  -7   0  14       63.17       71.18      7.67 o
  -6   0  14      774.78      739.18     19.35 o
  -5   0  14      420.52      425.96     12.75 o
  -4   0  14     1460.16     1571.41     36.53 o
  -3   0  14       54.22       51.33      4.66 o
  -2   0  14     2003.59     2114.04     47.77 o
  -1   0  14        0.21       -1.67      2.35 o
   0   0  14     1446.92     1449.05     34.16 o
   1   0  14        3.41        5.09      2.85 o
   2   0  14     5742.54     5621.37    120.79 o
   3   0  14      676.25      650.87     18.14 o
   4   0  14        6.89       14.77      3.59 o
   5   0  14        0.52        0.35      3.05 o
   6   0  14     4261.60     4122.22     90.90 o
   7   0  14      255.53      248.11     12.47 o
   8   0  14     6148.88     6007.62    159.59 o
   9   0  14      338.54      286.57     14.02 o
  10   0  14        2.01        4.37      4.54 o
  11   0  14        0.68       -5.01      6.96 o
  12   0  14      220.17      239.36     13.51 o
  13   0  14      191.45      186.46     18.94 o
  14   0  14      547.73      533.67     31.50 o
  15   0  14        4.42        8.14      7.63 o
  16   0  14        0.59        1.51      7.73 o
  17   0  14       35.11       26.02     10.12 o
 -26   1  14       72.13       62.42      8.56 o
 -25   1  14       16.04       11.35      5.75 o
 -24   1  14        5.48        6.84      5.32 o
 -23   1  14      230.58      248.36     13.65 o
 -22   1  14       33.65       33.18      5.79 o
 -21   1  14        1.46        1.03      3.66 o
 -20   1  14      128.89      112.08      8.03 o
 -19   1  14       70.77       67.25      5.98 o
 -18   1  14        4.25        7.34      3.55 o
 -17   1  14      442.83      439.51     15.11 o
 -16   1  14      101.48      110.66      6.79 o
 -15   1  14       92.84       91.30      4.89 o
 -14   1  14      184.68      180.09      6.32 o
 -13   1  14      103.24       95.85      4.70 o
 -12   1  14       12.60       10.95      2.38 o
 -11   1  14        1.17        4.82      2.03 o
 -10   1  14       98.84       93.88      4.95 o
  -9   1  14      653.08      660.69     14.20 o
  -8   1  14        8.78        8.47      1.97 o
  -7   1  14      230.35      210.34      5.62 o
  -6   1  14        7.37        4.74      1.77 o
  -5   1  14       52.43       57.94      4.12 o
  -4   1  14        0.07       -1.44      1.44 o
  -3   1  14       53.46       48.29      2.82 o
  -2   1  14       11.85        8.67      2.03 o
  -1   1  14      830.25      818.38     14.69 o
   0   1  14       73.15       70.50      3.48 o
   1   1  14        4.50        6.72      2.48 o
   2   1  14       65.65       72.19      4.20 o
   3   1  14     1131.66     1084.64     21.93 o
   4   1  14       18.93       29.36      3.26 o
   5   1  14     1512.88     1482.71     27.91 o
   6   1  14      115.71      103.74      5.00 o
   7   1  14      191.84      175.75      7.50 o
   8   1  14       10.42       13.04      3.37 o
   9   1  14      300.12      306.31     10.24 o
  10   1  14       27.99       38.26      4.49 o
  11   1  14      729.23      728.16     21.76 o
  12   1  14       32.85       24.50      5.06 o
  13   1  14       73.81       75.38      9.51 o
  14   1  14        1.01       -0.10      3.91 o
  15   1  14       48.35       69.58      9.10 o
  16   1  14       11.71        6.01      5.86 o
  17   1  14        2.32       10.80      6.03 o
 -25   2  14       51.85       41.78      7.46 o
 -24   2  14      268.35      256.96     14.82 o
 -23   2  14       60.00       61.94      7.95 o
 -22   2  14        2.24       -4.43      4.43 o
 -21   2  14       60.48       60.03      7.50 o
 -20   2  14      485.56      452.77     17.06 o
 -19   2  14      127.02      130.87     13.09 o
 -18   2  14      765.95      855.33     21.43 o
 -17   2  14      197.35      212.95      9.23 o
 -16   2  14      391.28      408.90     17.08 o
 -15   2  14        0.05       -0.26      3.92 o
 -14   2  14     1321.47     1269.62     27.92 o
 -13   2  14        1.91        1.67      1.86 o
 -12   2  14     1635.86     1680.75     30.80 o
 -11   2  14      117.62      112.16      4.82 o
 -10   2  14      169.29      182.57      7.33 o
  -9   2  14       56.10       53.49      3.01 o
  -8   2  14      530.98      505.47      9.92 o
  -7   2  14        8.76        8.22      1.61 o
  -6   2  14      891.50      920.17     35.78 o
  -5   2  14       70.07       68.21      6.62 o
  -4   2  14      259.65      268.00     11.45 o
  -3   2  14       97.58       80.89      7.06 o
  -2   2  14      573.76      601.60     18.84 o
  -1   2  14       27.26       16.27      7.15 o
   0   2  14      723.83      704.84     17.93 o
   1   2  14       48.97       45.71      3.65 o
   2   2  14        4.86        2.68      1.48 o
   3   2  14        1.44       -0.49      2.35 o
   4   2  14     2007.63     2014.93     35.64 o
   5   2  14       10.13       12.52      2.57 o
   6   2  14       20.71       17.54      3.08 o
   7   2  14       95.72       92.26      6.85 o
   8   2  14        1.05        0.35      3.60 o
   9   2  14        0.20        9.80      4.07 o
  10   2  14      489.01      571.31     18.48 o
  11   2  14       11.99       12.56      4.39 o
  12   2  14        8.07       12.27      6.71 o
  13   2  14       39.40       35.46      5.95 o
  14   2  14       44.81       45.59      9.58 o
  15   2  14        7.68       15.09      5.29 o
  16   2  14       49.01       62.66      8.57 o
 -24   3  14        0.78       18.06      8.00 o
 -23   3  14       11.53        6.04     10.24 o
 -22   3  14      101.01       80.33     11.56 o
 -21   3  14      215.92      198.76     16.70 o
 -20   3  14       41.06       53.23      9.78 o
 -19   3  14        0.00        4.71      6.46 o
 -18   3  14       57.86       61.07      9.68 o
 -17   3  14      549.07      471.09     19.16 o
 -16   3  14      485.68      456.39     28.63 o
 -15   3  14      773.15      801.40     23.65 o
 -14   3  14      346.68      334.35     13.01 o
 -13   3  14     1201.07     1162.14     30.76 o
 -12   3  14       37.21       50.00      3.59 o
 -11   3  14     2819.86     2700.44     46.99 o
 -10   3  14      222.32      253.46      6.54 o
  -9   3  14      184.97      204.32      8.58 o
  -8   3  14      412.21      431.89     20.45 o
  -7   3  14      780.47      766.27     33.47 o
  -6   3  14       58.70       54.91      8.87 o
  -5   3  14      396.56      337.60     17.63 o
  -4   3  14      177.46      171.54     13.53 o
  -3   3  14      908.47      837.85     30.90 o
  -2   3  14       39.11       53.75      8.65 o
  -1   3  14      809.10      786.55     29.65 o
   0   3  14       20.81       16.18     10.18 o
   1   3  14      413.33      402.60     34.35 o
   2   3  14        4.01       22.07      6.81 o
   3   3  14     1657.23     1460.73     47.54 o
   4   3  14       10.72       26.28     14.87 o
   5   3  14     1005.40      976.09     24.95 o
   6   3  14       40.04       38.45      9.62 o
   7   3  14      226.69      211.36     11.94 o
   8   3  14       12.28       18.52      4.31 o
   9   3  14      582.99      563.86     18.24 o
  10   3  14      113.20      131.35      8.99 o
  11   3  14      213.34      221.57     11.61 o
  12   3  14       26.66       26.36      5.46 o
  13   3  14      128.31      129.89     17.93 o
  14   3  14       14.81       17.25      5.54 o
  15   3  14       34.33       42.33      6.99 o
 -22   4  14       11.98        7.50      7.85 o
 -21   4  14        2.61        5.97      7.14 o
 -20   4  14       26.82       21.54      9.94 o
 -19   4  14        0.79       -4.52      6.37 o
 -18   4  14       79.83       72.05     11.23 o
 -17   4  14       68.76       67.34     11.51 o
 -16   4  14       22.86       20.47     13.15 o
 -15   4  14        8.55       14.86      8.19 o
 -14   4  14       13.78       15.82      6.57 o
 -13   4  14      197.05      210.99      9.94 o
 -12   4  14        7.47       13.57      3.49 o
 -11   4  14        0.64        8.78      6.33 o
 -10   4  14      218.37      215.82     16.75 o
  -9   4  14        2.22        1.03      6.16 o
  -8   4  14       21.39        9.08      6.45 o
  -7   4  14        0.68       -2.80      5.38 o
  -6   4  14       10.24       23.85      7.55 o
  -5   4  14        0.00        1.03      5.66 o
  -4   4  14       87.98       91.57     11.07 o
  -3   4  14      178.46      179.19     14.95 o
  -2   4  14       66.59       61.89     17.81 o
  -1   4  14       62.99       55.81      9.32 o
   0   4  14       81.96       87.62     10.97 o
   1   4  14       16.79       22.47      7.10 o
   2   4  14        1.61        5.14      6.00 o
   3   4  14       19.86        5.97      6.51 o
   4   4  14        5.35        2.70      5.91 o
   5   4  14        5.80        1.24      6.33 o
   6   4  14       12.53       17.83     12.04 o
   7   4  14        2.91        0.35      6.30 o
   8   4  14        9.30       15.27      4.63 o
   9   4  14       34.11       22.77      4.73 o
  10   4  14      111.51      120.88      8.61 o
  11   4  14       29.77       27.52      7.41 o
  12   4  14      125.24      137.38      9.95 o
 -18   5  14       50.19       66.70     11.65 o
 -17   5  14       35.67       54.10     10.99 o
 -16   5  14      311.25      342.18     22.22 o
 -15   5  14       38.93       40.12     14.67 o
 -14   5  14       34.65       34.72      6.10 o
 -13   5  14        0.07       11.64      7.77 o
 -12   5  14      131.56      138.91     15.21 o
 -11   5  14      107.33      104.28     12.89 o
 -10   5  14       58.95       72.84     11.32 o
  -9   5  14       53.58       67.53     10.79 o
  -8   5  14        5.74       -0.39      6.84 o
  -7   5  14       10.86       -4.77      7.00 o
  -6   5  14      131.82       94.28     13.63 o
  -5   5  14      582.31      506.43     24.97 o
  -4   5  14       44.83       50.01     10.47 o
  -3   5  14       43.02       48.43     10.30 o
  -2   5  14        1.58        6.63      7.56 o
  -1   5  14      332.31      267.78     27.27 o
   0   5  14       46.91       61.16     10.63 o
   1   5  14      571.06      538.71     25.94 o
   2   5  14        8.90       10.66      9.60 o
   3   5  14       27.72       25.91     11.33 o
   4   5  14      100.77      107.50     13.05 o
   5   5  14       18.70       23.08     12.38 o
   6   5  14        0.72        3.21     15.67 o
   7   5  14        0.12        1.62      7.10 o
   8   5  14        0.01        5.44      7.54 o
   9   5  14       51.71       63.58     11.44 o
 -11   6  14        4.60       -0.67      8.80 o
 -10   6  14        6.12       16.28      9.18 o
  -9   6  14        1.27       12.89      8.74 o
  -8   6  14      203.45      220.55     27.09 o
  -7   6  14        1.68       16.02      8.36 o
  -6   6  14       52.09       62.85     12.29 o
  -5   6  14        5.41       10.60      8.23 o
  -4   6  14        8.07       11.19      9.94 o
  -3   6  14        0.61        9.06     10.72 o
  -2   6  14        2.33       -2.65      7.01 o
  -1   6  14        0.26        5.35      9.09 o
   0   6  14       18.83       13.00      8.33 o
   1   6  14       26.64       26.97     13.16 o
   2   6  14        5.00        4.27      7.86 o
 -26   1  15      286.79      309.10     16.59 o
 -25   1  15       44.15       33.67      7.27 o
 -24   1  15        1.54       -1.49      5.06 o
 -23   1  15        1.85       -4.76      4.76 o
 -22   1  15      115.22      133.29     15.61 o
 -21   1  15      104.41       98.53      7.58 o
 -20   1  15        8.09        3.84      3.72 o
 -19   1  15       27.60       41.01      5.14 o
 -18   1  15      276.83      287.08     10.54 o
 -17   1  15       43.88       45.76      5.00 o
 -16   1  15      884.78      882.29     21.38 o
 -15   1  15       52.17       43.69      4.18 o
 -14   1  15       85.14       76.66      4.46 o
 -13   1  15       60.05       62.35      3.94 o
 -12   1  15      380.13      380.00      8.98 o
 -11   1  15        0.38        2.83      1.76 o
 -10   1  15      130.91      125.61      5.68 o
  -9   1  15        3.95        2.09      1.89 o
  -8   1  15       26.88       27.85      2.58 o
  -7   1  15       90.56       77.76      4.50 o
  -6   1  15      100.05      108.92      6.53 o
  -5   1  15       16.23        9.40      2.14 o
  -4   1  15     3780.73     3999.60     61.44 o
  -3   1  15       14.78       19.75      2.29 o
  -2   1  15        0.44        0.31      1.67 o
  -1   1  15      374.34      382.97      8.87 o
   0   1  15     2614.90     2551.31     41.81 o
   1   1  15      362.62      363.97      8.34 o
   2   1  15     1477.16     1551.48     26.03 o
   3   1  15      312.12      320.90      7.88 o
   4   1  15     3449.28     3380.81     58.41 o
   5   1  15      448.10      463.73     14.74 o
   6   1  15      224.39      200.33      7.80 o
   7   1  15      179.32      191.44      7.91 o
   8   1  15      297.42      253.04      9.08 o
   9   1  15      413.43      423.72     28.32 o
  10   1  15      926.29      911.18     25.67 o
  11   1  15      338.05      309.81     12.63 o
  12   1  15      105.04       96.89      7.97 o
  13   1  15      148.78      153.35     12.06 o
  14   1  15       99.58      100.16     10.47 o
  15   1  15      164.30      164.92     13.09 o
  16   1  15       14.56       21.83      6.74 o
 -25   2  15      171.35      157.17     12.11 o
 -24   2  15        0.05        7.25      5.48 o
 -23   2  15       83.84       92.04      9.78 o
 -22   2  15        3.00        1.25      4.71 o
 -21   2  15       57.48       56.35      7.39 o
 -20   2  15       49.77       56.70      7.29 o
 -19   2  15      915.93      859.58     43.28 o
 -18   2  15       37.60       35.48      5.96 o
 -17   2  15      108.80       83.79      8.74 o
 -16   2  15        0.41       -3.70      3.72 o
 -15   2  15       87.06       83.63      6.01 o
 -14   2  15      151.84      154.69      7.43 o
 -13   2  15     1308.64     1324.07     25.37 o
 -12   2  15       59.86       61.04      4.03 o
 -11   2  15       76.55       76.76      4.17 o
 -10   2  15       13.74       16.13      2.33 o
  -9   2  15       13.70       21.86      2.55 o
  -8   2  15      154.53      147.22      4.35 o
  -7   2  15        2.19        2.15      2.31 o
  -6   2  15      208.54      204.57     10.45 o
  -5   2  15       12.82        8.84      4.11 o
  -4   2  15       37.71       42.62      5.86 o
  -3   2  15       53.56       64.68      6.59 o
  -2   2  15        2.27       -1.33      4.20 o
  -1   2  15        7.08       15.36      4.51 o
   0   2  15       49.13       56.01      3.85 o
   1   2  15      223.44      203.08      5.93 o
   2   2  15      131.56      138.34      4.74 o
   3   2  15      347.99      335.52      8.14 o
   4   2  15       77.75       88.35      4.21 o
   5   2  15        9.97        8.26      3.36 o
   6   2  15        1.38        3.69      3.25 o
   7   2  15        8.69        6.59      3.98 o
   8   2  15       32.63       39.24      5.27 o
   9   2  15       26.68       32.63      5.06 o
  10   2  15       84.41       95.40      7.82 o
  11   2  15      335.78      328.38     13.38 o
  12   2  15       13.43       15.20      5.41 o
  13   2  15       14.40       12.30      6.76 o
  14   2  15       28.90       37.31     10.35 o
  15   2  15        4.44        6.08      5.64 o
 -23   3  15       63.30       78.73     10.07 o
 -22   3  15       30.22       32.61      6.74 o
 -21   3  15      177.54      164.03     13.14 o
 -20   3  15       17.15       11.52      5.42 o
 -19   3  15      206.22      216.19     12.14 o
 -18   3  15      113.81      134.82      9.87 o
 -17   3  15       37.97       60.65      7.00 o
 -16   3  15        0.21        3.81      4.41 o
 -15   3  15      248.46      264.21     11.96 o
 -14   3  15        5.89        5.37      3.96 o
 -13   3  15      360.30      375.38     30.00 o
 -12   3  15       60.08       65.98      7.69 o
 -11   3  15       85.00       83.64      4.92 o
 -10   3  15       18.70       21.91      3.69 o
  -9   3  15      123.18       95.73     12.00 o
  -8   3  15       89.35       75.64     10.08 o
  -7   3  15       23.88       13.64      6.81 o
  -6   3  15       35.95       21.35      7.08 o
  -5   3  15      417.42      392.84     19.49 o
  -4   3  15      663.75      680.57     27.26 o
  -3   3  15      459.79      431.11     20.31 o
  -2   3  15      332.69      333.98     19.10 o
  -1   3  15      622.05      630.65     26.02 o
   0   3  15     1162.39     1155.55     39.67 o
   1   3  15     1979.20     1874.75     58.31 o
   2   3  15      320.32      276.43     16.31 o
   3   3  15     1209.87     1253.71     44.31 o
   4   3  15     1951.17     1838.20     60.12 o
   5   3  15      703.14      753.51     29.89 o
   6   3  15      758.39      757.85     21.60 o
   7   3  15      821.32      761.78     25.29 o
   8   3  15        6.69        9.15      3.85 o
   9   3  15      466.01      484.29     23.17 o
  10   3  15      370.30      320.91     19.01 o
  11   3  15      453.69      443.65     16.46 o
  12   3  15        3.82        6.30      4.56 o
  13   3  15      229.37      237.50     22.17 o
  14   3  15        0.85        8.03      5.13 o
 -21   4  15       32.01       17.86     23.70 o
 -20   4  15        0.93        4.04      7.16 o
 -19   4  15       91.40       88.73     11.23 o
 -18   4  15        0.01        5.49      5.51 o
 -17   4  15      264.73      274.95     13.23 o
 -16   4  15       26.16       27.75      7.32 o
 -15   4  15       34.29       47.92      8.14 o
 -14   4  15        0.26        2.48      3.62 o
 -13   4  15      274.06      271.57     11.13 o
 -12   4  15        0.17        0.47      5.82 o
 -11   4  15       15.39       11.06      6.60 o
 -10   4  15        4.64        0.74      9.54 o
  -9   4  15        0.56       16.21      8.60 o
  -8   4  15        1.88        5.97      6.08 o
  -7   4  15      200.51      181.73     23.67 o
  -6   4  15       99.08       84.32     11.07 o
  -5   4  15       44.04       50.63     11.56 o
  -4   4  15      135.05      163.75     22.50 o
  -3   4  15        1.46       -3.13      7.81 o
  -2   4  15       59.66       48.73      9.00 o
  -1   4  15      477.84      473.82     22.90 o
   0   4  15        5.37        3.73      6.21 o
   1   4  15       21.19       31.72      8.09 o
   2   4  15       59.26       50.24      9.27 o
   3   4  15       44.16       31.05      7.91 o
   4   4  15       22.77       18.97      7.20 o
   5   4  15       43.13       40.86      8.73 o
   6   4  15        0.40       -1.58      6.29 o
   7   4  15        4.57       -4.98      6.80 o
   8   4  15        2.74        6.36      6.81 o
   9   4  15      102.41       71.64     11.10 o
  10   4  15        2.04        7.25      4.18 o
  11   4  15       65.45       50.67      8.36 o
 -17   5  15       13.51       14.95      5.13 o
 -16   5  15        5.31        3.61      4.41 o
 -15   5  15       17.85       14.88      8.25 o
 -14   5  15       84.04       82.73     15.19 o
 -13   5  15       34.32       49.46     10.32 o
 -12   5  15      171.21      180.68     17.07 o
 -11   5  15        1.24       10.70      7.93 o
 -10   5  15       16.62       19.52      8.22 o
  -9   5  15        0.02       -0.40      6.49 o
  -8   5  15       35.17       51.46     10.62 o
  -7   5  15        7.39        4.48      7.01 o
  -6   5  15        7.91        5.34      7.21 o
  -5   5  15       44.16       51.95     10.13 o
  -4   5  15       91.56      109.63     16.40 o
  -3   5  15      127.59      138.04     14.40 o
  -2   5  15        0.32        6.98      7.69 o
  -1   5  15        1.73        7.78      7.15 o
   0   5  15       27.30       45.95      9.83 o
   1   5  15        0.48       13.52      7.71 o
   2   5  15      196.93      209.15     17.96 o
   3   5  15        0.80        8.17      7.12 o
   4   5  15        6.52       -2.83      6.62 o
   5   5  15        3.08        3.37      6.71 o
   6   5  15        0.05        1.33      6.99 o
   7   5  15        0.02       -2.63      6.58 o
  -9   6  15       13.12       17.09      8.72 o
  -8   6  15        0.80        9.28      8.08 o
  -7   6  15       83.63       95.75     13.64 o
  -6   6  15       52.08       60.76     11.72 o
  -5   6  15       25.74       26.43     11.34 o
  -4   6  15       14.81       13.53      8.79 o
  -3   6  15       48.10       50.88     11.32 o
  -2   6  15        1.73       -1.75      7.36 o
  -1   6  15        0.67       13.20      8.75 o
 -26   0  16      218.26      231.13     24.99 o
 -25   0  16        7.90        2.99      9.82 o
 -24   0  16     1293.02     1288.52     62.83 o
 -23   0  16      205.08      205.38     22.19 o
 -22   0  16       12.48       35.81     10.43 o
 -21   0  16      193.15      200.43     14.76 o
 -20   0  16      315.06      270.38     24.08 o
 -19   0  16       50.16       39.21      7.19 o
 -18   0  16      441.30      425.53     19.03 o
 -17   0  16      225.52      221.95     13.63 o
 -16   0  16      360.06      419.88     18.18 o
 -15   0  16        5.55        0.07      5.77 o
 -14   0  16     1541.05     1564.79     82.85 o
 -13   0  16        5.83       -0.68      4.89 o
 -12   0  16       55.38       52.41      5.27 o
 -11   0  16       96.17       96.29      6.64 o
 -10   0  16       22.71       15.17      3.52 o
  -9   0  16      158.14      176.11      8.60 o
  -8   0  16      865.87      981.00     25.01 o
  -7   0  16       82.20       85.98      6.02 o
  -6   0  16        0.21        3.06      2.77 o
  -5   0  16       43.59       52.52      4.87 o
  -4   0  16      968.37      950.50     24.13 o
  -3   0  16      104.31       94.55      6.28 o
  -2   0  16     1401.46     1481.08     42.83 o
  -1   0  16      767.46      776.89     20.69 o
   0   0  16     1358.30     1439.81     34.54 o
   1   0  16      368.68      355.55     12.05 o
   2   0  16     1320.57     1373.40     33.50 o
   3   0  16        9.88        6.55      4.11 o
   4   0  16       20.80       38.02      5.88 o
   5   0  16      579.75      548.11     33.04 o
   6   0  16      537.55      505.87     19.36 o
   7   0  16       12.00       20.36      5.16 o
   8   0  16      191.45      169.47     11.13 o
   9   0  16       11.85        0.74      5.95 o
  10   0  16      343.92      317.20     21.60 o
  11   0  16       16.72       19.64      8.12 o
  12   0  16        3.43       -5.67      5.67 o
  13   0  16       30.56       15.16      8.12 o
  14   0  16      238.80      276.70     22.09 o
  15   0  16       16.22       29.27     10.17 o
 -26   1  16        2.94       -3.98     10.83 o
 -25   1  16      169.43      152.11     18.90 o
 -24   1  16        1.05        4.66      5.34 o
 -23   1  16        0.00       -1.60      4.77 o
 -22   1  16        4.78        7.65      5.20 o
 -21   1  16        6.78        4.73      4.81 o
 -20   1  16        4.40        0.36      4.39 o
 -19   1  16      487.20      462.86     14.38 o
 -18   1  16       14.38       16.25      4.08 o
 -17   1  16       16.25       25.37      4.39 o
 -16   1  16       70.42       78.61      6.11 o
 -15   1  16       41.74       38.08      5.58 o
 -14   1  16       27.85       25.11      4.00 o
 -13   1  16       84.15       78.90      4.92 o
 -12   1  16       67.24       67.10      4.07 o
 -11   1  16       11.96       14.45      3.02 o
 -10   1  16      173.09      161.85      7.01 o
  -9   1  16      263.32      267.26      6.91 o
  -8   1  16       85.00       67.80      4.55 o
  -7   1  16       75.59       61.14      3.47 o
  -6   1  16       48.36       32.56      2.80 o
  -5   1  16      251.22      233.16      6.18 o
  -4   1  16      266.59      241.55      9.30 o
  -3   1  16     1017.32      978.22     17.50 o
  -2   1  16      172.45      151.84      5.08 o
  -1   1  16       60.16       56.87      3.42 o
   0   1  16        3.72        9.52      2.39 o
   1   1  16      258.18      223.97      6.29 o
   2   1  16      194.17      192.21      5.97 o
   3   1  16      195.60      177.04      6.46 o
   4   1  16       73.25       75.83      5.12 o
   5   1  16      373.97      347.01     10.55 o
   6   1  16       23.22       23.79      4.29 o
   7   1  16       11.48        7.39      3.70 o
   8   1  16      100.31       99.99      8.38 o
   9   1  16       82.68       85.44      7.28 o
  10   1  16        5.87        4.70      3.99 o
  11   1  16       57.46       55.53      8.34 o
  12   1  16       94.83       88.47      9.43 o
  13   1  16       83.80       97.82      9.99 o
  14   1  16        4.29       13.21      7.18 o
  15   1  16        0.44        9.85      5.83 o
 -25   2  16       42.61       31.38      8.74 o
 -24   2  16      272.99      217.71     13.95 o
 -23   2  16       38.01       41.13      9.39 o
 -22   2  16      182.29      219.06     13.38 o
 -21   2  16      342.55      321.04     14.42 o
 -20   2  16      448.93      450.84     17.29 o
 -19   2  16       28.82       24.23      8.21 o
 -18   2  16      656.28      639.99     20.81 o
 -17   2  16      173.18      158.73     12.32 o
 -16   2  16      619.11      629.48     33.07 o
 -15   2  16      421.73      399.52     14.75 o
 -14   2  16        0.32        2.11      3.69 o
 -13   2  16      181.35      196.30     12.55 o
 -12   2  16     1390.29     1432.47     26.91 o
 -11   2  16      202.35      221.56      6.87 o
 -10   2  16      221.19      251.19      6.91 o
  -9   2  16      223.83      236.35      6.59 o
  -8   2  16      875.70      873.10     15.55 o
  -7   2  16      566.13      545.89     14.25 o
  -6   2  16     1452.76     1514.04     45.03 o
  -5   2  16      565.65      600.68     19.59 o
  -4   2  16        3.23        5.25      4.69 o
  -3   2  16       92.97      105.98      9.42 o
  -2   2  16     1698.01     1686.42     45.52 o
  -1   2  16      114.82      130.22      9.54 o
   0   2  16     2660.79     2558.59     50.95 o
   1   2  16       86.48       98.46      4.26 o
   2   2  16        3.13       15.83      2.23 o
   3   2  16       37.44       38.67      3.38 o
   4   2  16       27.32       33.13      4.32 o
   5   2  16       47.83       49.21      5.13 o
   6   2  16      903.56      898.73     24.71 o
   7   2  16       25.13       34.81      6.37 o
   8   2  16      186.19      193.43     10.06 o
   9   2  16        6.20       11.03      4.20 o
  10   2  16       56.59       63.35      6.72 o
  11   2  16        0.79        1.54      3.85 o
  12   2  16      174.21      189.98     10.96 o
  13   2  16        2.57        6.39      5.43 o
  14   2  16        2.74        2.73      7.77 o
 -23   3  16        0.00        7.23      5.67 o
 -22   3  16       42.58       35.86      6.81 o
 -21   3  16       61.53       67.52      8.10 o
 -20   3  16        3.32        8.11      5.22 o
 -19   3  16        0.78       -1.34      4.50 o
 -18   3  16       33.56       46.38      6.46 o
 -17   3  16       21.61       11.10      6.00 o
 -16   3  16        3.37        2.78      4.15 o
 -15   3  16      136.17      119.95      8.41 o
 -14   3  16        0.31        0.72      3.73 o
 -13   3  16        0.26        8.87      7.32 o
 -12   3  16      232.71      241.34     13.26 o
 -11   3  16      204.97      191.85     17.11 o
 -10   3  16        5.93        3.38      5.94 o
  -9   3  16      979.02      997.95     36.28 o
  -8   3  16        7.77        1.46      6.28 o
  -7   3  16       57.16       19.41     10.70 o
  -6   3  16      152.92      160.68     14.12 o
  -5   3  16      271.12      283.45     16.89 o
  -4   3  16       76.58       55.42     12.63 o
  -3   3  16     1845.30     1958.69     60.93 o
  -2   3  16      434.69      417.54     20.43 o
  -1   3  16       24.48       27.57      7.96 o
   0   3  16       24.45       26.22      7.68 o
   1   3  16        5.26        4.35     11.08 o
   2   3  16       10.52       20.36      7.74 o
   3   3  16     2157.76     2282.13     69.51 o
   4   3  16      302.74      264.99     18.01 o
   5   3  16      138.66      145.63     13.65 o
   6   3  16        3.10       13.51      7.11 o
   7   3  16      118.57      103.35      6.96 o
   8   3  16       10.62       18.53      4.43 o
   9   3  16      255.97      303.67     21.67 o
  10   3  16        4.64       -0.38      3.95 o
  11   3  16       63.43       43.21      6.18 o
  12   3  16        5.02       10.79      5.03 o
 -20   4  16        6.67        5.95      5.13 o
 -19   4  16        4.88        7.37      5.02 o
 -18   4  16       14.84       25.89      5.84 o
 -17   4  16       76.54       87.57      8.99 o
 -16   4  16      126.05      125.23      8.61 o
 -15   4  16       74.16       75.70      9.27 o
 -14   4  16       43.16       45.39      8.02 o
 -13   4  16       38.19       39.88      9.28 o
 -12   4  16        4.82       18.29     12.55 o
 -11   4  16        6.64       -4.99      5.39 o
 -10   4  16       11.66        5.81      6.41 o
  -9   4  16        1.14       -1.95      5.77 o
  -8   4  16      404.87      394.69     21.11 o
  -7   4  16       34.26       59.90     10.42 o
  -6   4  16       15.85       -2.92      6.05 o
  -5   4  16       56.97       65.27     10.38 o
  -4   4  16       29.59       52.24      9.76 o
  -3   4  16        9.35       11.77      6.86 o
  -2   4  16      437.30      373.13     20.12 o
  -1   4  16       32.14       35.27      8.45 o
   0   4  16       73.28       65.40     10.09 o
   1   4  16        0.27        1.52      5.95 o
   2   4  16       21.02       26.05      7.74 o
   3   4  16       41.11       33.01      8.33 o
   4   4  16       87.77      102.27     12.60 o
   5   4  16        0.02        5.94      6.44 o
   6   4  16        0.54       -2.92      6.16 o
   7   4  16        0.05       -1.87      6.57 o
   8   4  16      124.18      114.34     14.40 o
   9   4  16       17.27       39.48      9.57 o
  10   4  16        5.43        5.69      7.89 o
 -16   5  16       10.75       -2.78      7.13 o
 -15   5  16       25.75       34.45      9.60 o
 -14   5  16       24.16       25.55      9.48 o
 -13   5  16      160.45      188.90     17.38 o
 -12   5  16       36.16       60.39     11.21 o
 -11   5  16      421.87      391.85     22.61 o
 -10   5  16        8.89       19.00      8.13 o
  -9   5  16       71.15       77.25     11.89 o
  -8   5  16       37.67       46.73     10.67 o
  -7   5  16       83.01       71.28     11.73 o
  -6   5  16        0.03        3.06     10.06 o
  -5   5  16      649.63      655.92     30.00 o
  -4   5  16       20.66       21.90      8.89 o
  -3   5  16       45.42       33.18      9.71 o
  -2   5  16        9.50       34.29      9.28 o
  -1   5  16        6.89       -1.87      9.56 o
   0   5  16       65.12       76.11     26.37 o
   1   5  16      111.68      104.93     13.38 o
   2   5  16       37.80       35.38      9.48 o
   3   5  16      221.34      236.88     19.25 o
   4   5  16       25.83       17.84      8.60 o
   5   5  16       54.45       47.89     10.50 o
   6   5  16        8.64       16.27      8.46 o
 -25   1  17        0.84       -1.21      6.39 o
 -24   1  17      554.75      496.71     19.38 o
 -23   1  17       10.96       16.95      5.77 o
 -22   1  17     2421.62     2495.01     61.30 o
 -21   1  17       77.87       75.42     12.85 o
 -20   1  17      214.35      243.68     16.87 o
 -19   1  17        1.99        5.94      4.35 o
 -18   1  17       50.12       55.50      6.74 o
 -17   1  17        0.59       10.86      4.60 o
 -16   1  17      650.35      670.11     17.80 o
 -15   1  17        3.57        0.51      3.25 o
 -14   1  17       15.51       13.03      3.59 o
 -13   1  17       75.28       82.92      5.93 o
 -12   1  17     2641.54     2774.67     55.06 o
 -11   1  17        0.03        2.16      3.60 o
 -10   1  17      648.01      696.71     13.73 o
  -9   1  17       87.39       84.26      4.43 o
  -8   1  17       91.34       95.83      4.48 o
  -7   1  17       11.88        3.24      2.21 o
  -6   1  17     2979.08     2815.19     44.52 o
  -5   1  17       41.96       36.13      3.24 o
  -4   1  17       88.89      115.29      4.63 o
  -3   1  17      429.90      398.07      8.80 o
  -2   1  17      206.46      222.78      6.13 o
  -1   1  17        0.08       -1.34      1.90 o
   0   1  17      533.32      481.91     11.01 o
   1   1  17       22.35       14.98      2.62 o
   2   1  17       26.75       27.01      3.41 o
   3   1  17       59.71       39.05      3.98 o
   4   1  17     2352.99     2262.25     52.68 o
   5   1  17        0.54       -2.39      3.16 o
   6   1  17       16.31       19.97      4.24 o
   7   1  17       11.13       17.14      4.31 o
   8   1  17      154.54      163.68      9.37 o
   9   1  17       58.47       62.10      7.59 o
  10   1  17      497.27      442.13     18.99 o
  11   1  17        7.59        5.09      5.00 o
  12   1  17        3.18        7.46      5.87 o
  13   1  17       15.43        5.83      5.37 o
  14   1  17       87.87      116.32     11.34 o
 -24   2  17       18.36       13.59      6.01 o
 -23   2  17       34.66       33.50      7.37 o
 -22   2  17       94.29       87.20      9.00 o
 -21   2  17      518.80      503.07     18.90 o
 -20   2  17        0.97        3.19      4.78 o
 -19   2  17      176.09      141.00     10.21 o
 -18   2  17       24.13       17.92      6.92 o
 -17   2  17      600.73      592.22     19.74 o
 -16   2  17       54.74       54.33      7.57 o
 -15   2  17      126.26      124.65      8.89 o
 -14   2  17       35.47       47.16      5.90 o
 -13   2  17       85.25       82.41      7.39 o
 -12   2  17        5.38        0.08      4.90 o
 -11   2  17      864.68      817.35     18.94 o
 -10   2  17      218.60      214.60      6.51 o
  -9   2  17      911.03      858.09     16.76 o
  -8   2  17       40.05       38.39      5.91 o
  -7   2  17     1060.19      978.87     22.51 o
  -6   2  17      140.34      150.77     10.37 o
  -5   2  17      947.56      985.76     36.26 o
  -4   2  17      134.48      109.48     10.87 o
  -3   2  17      522.89      458.88     40.06 o
  -2   2  17        0.03        0.41      7.64 o
  -1   2  17     1110.65     1014.10     34.96 o
   0   2  17       41.39       52.24      8.10 o
   1   2  17        0.79        3.41      2.41 o
   2   2  17       23.54       25.18      2.91 o
   3   2  17       29.58       36.04      4.14 o
   4   2  17       32.21       29.55      4.26 o
   5   2  17      447.92      446.19     14.75 o
   6   2  17        1.94        5.38      3.54 o
   7   2  17       23.59       18.39      5.36 o
   8   2  17        1.39       -0.16      3.54 o
   9   2  17      110.39      100.53      7.81 o
  10   2  17        3.05        0.52      3.81 o
  11   2  17       81.19       84.77      9.21 o
  12   2  17       10.10       13.43      6.08 o
  13   2  17      118.07      124.82     11.38 o
 -22   3  17      170.68      170.42     12.01 o
 -21   3  17        1.74        2.09      5.19 o
 -20   3  17      269.99      273.27     14.06 o
 -19   3  17        0.21       -4.40      4.40 o
 -18   3  17      265.09      290.13     17.74 o
 -17   3  17        3.43        8.92      5.38 o
 -16   3  17       13.73       23.78      9.08 o
 -15   3  17        0.12        4.22      4.15 o
 -14   3  17     1327.85     1347.04     35.16 o
 -13   3  17      102.76      130.97      7.80 o
 -12   3  17     1122.94     1015.55     52.98 o
 -11   3  17       65.58       84.68     11.22 o
 -10   3  17      785.80      837.74     45.08 o
  -9   3  17       50.56       37.00      8.80 o
  -8   3  17     1016.56      986.91     36.23 o
  -7   3  17        8.62        0.73      6.58 o
  -6   3  17      445.31      455.61     22.26 o
  -5   3  17      100.68      117.38     12.68 o
  -4   3  17     2066.48     2030.94     63.01 o
  -3   3  17       63.69       96.43     11.39 o
  -2   3  17      415.68      520.55     23.45 o
  -1   3  17       76.31      100.76     11.89 o
   0   3  17        1.06       -2.84      5.67 o
   1   3  17       53.29       76.96     10.41 o
   2   3  17      548.56      513.18     24.80 o
   3   3  17      138.02      125.72     12.54 o
   4   3  17      224.36      231.96     16.83 o
   5   3  17        0.32       -5.14      5.14 o
   6   3  17        0.73        3.00      6.26 o
   7   3  17        3.10       -1.45      3.06 o
   8   3  17        2.68       -1.06      3.38 o
   9   3  17       18.12       20.00      4.83 o
  10   3  17       19.30       12.75      4.53 o
  11   3  17       19.48       21.38     10.57 o
 -20   4  17        0.01        9.83      8.01 o
 -19   4  17       39.29       38.58      6.53 o
 -18   4  17        7.90        4.13      4.73 o
 -17   4  17      120.99      122.61      9.56 o
 -16   4  17       98.03       90.30      8.15 o
 -15   4  17        3.16        3.17      3.55 o
 -14   4  17      111.39      100.32     12.81 o
 -13   4  17      286.91      282.06     20.11 o
 -12   4  17       77.49       72.25     11.13 o
 -11   4  17       97.25      108.51     13.25 o
 -10   4  17       74.47       75.94     21.82 o
  -9   4  17      113.53       95.59     12.25 o
  -8   4  17       77.74       57.94     10.34 o
  -7   4  17      191.32      203.08     36.70 o
  -6   4  17      145.81      120.36     13.39 o
  -5   4  17      525.77      517.66     24.67 o
  -4   4  17       83.02       87.68     17.06 o
  -3   4  17       64.75       64.03     10.13 o
  -2   4  17       48.48       78.60     11.12 o
  -1   4  17       41.54       52.53      9.62 o
   0   4  17      101.36       91.88     11.91 o
   1   4  17      252.67      212.94     16.92 o
   2   4  17        2.18       -1.70      6.05 o
   3   4  17       28.78        9.06      6.92 o
   4   4  17        0.17       -0.03      6.40 o
   5   4  17        5.77       16.32      7.62 o
   6   4  17        0.27        5.23      6.81 o
   7   4  17       15.78        6.87      9.01 o
   8   4  17        1.19        8.87      7.10 o
 -15   5  17        2.11        7.68      8.05 o
 -14   5  17      106.88      134.58     15.74 o
 -13   5  17       35.29       53.97     11.36 o
 -12   5  17        0.74       -3.11      6.90 o
 -11   5  17       55.42       61.57     17.51 o
 -10   5  17       62.38       74.00     15.58 o
  -9   5  17        4.40        2.91      7.47 o
  -8   5  17       95.81       96.04     13.18 o
  -7   5  17        1.46        2.39      7.15 o
  -6   5  17       49.96       63.42     11.34 o
  -5   5  17       39.43       31.18      9.41 o
  -4   5  17        8.55        6.82      7.57 o
  -3   5  17        0.12        6.90     15.10 o
  -2   5  17      289.01      253.30     26.54 o
  -1   5  17        5.51        1.87      7.41 o
   0   5  17      122.71      134.31     15.03 o
   1   5  17       11.62       20.52      8.42 o
   2   5  17        2.52        1.84     12.68 o
   3   5  17       14.58       22.85     10.19 o
   4   5  17      101.50       97.72     13.36 o
 -25   0  18       82.12       89.92     16.26 o
 -24   0  18      746.79      863.06     47.41 o
 -23   0  18        0.00       22.25     10.84 o
 -22   0  18      122.82      126.34     17.49 o
 -21   0  18       30.22       28.70     10.57 o
 -20   0  18       17.34       -2.02      7.73 o
 -19   0  18        0.02        6.20      7.59 o
 -18   0  18       12.11        8.10      9.28 o
 -17   0  18        0.42        4.24      5.01 o
 -16   0  18       44.88       61.97      8.29 o
 -15   0  18       21.00       18.84      5.87 o
 -14   0  18        2.58        4.37      4.81 o
 -13   0  18        0.31       -0.35      4.18 o
 -12   0  18        6.26       13.17      4.87 o
 -11   0  18      173.40      176.02     11.27 o
 -10   0  18      337.23      351.66     16.16 o
  -9   0  18       49.24       64.73     15.63 o
  -8   0  18        0.02       -3.43      3.43 o
  -7   0  18       70.85       86.72      6.33 o
  -6   0  18       33.20       52.53      5.17 o
  -5   0  18        0.86        5.69      6.46 o
  -4   0  18      740.68      705.74     19.47 o
  -3   0  18      258.63      251.51     12.09 o
  -2   0  18      133.20      104.75      8.31 o
  -1   0  18       23.29       15.04      4.51 o
   0   0  18     1096.99     1082.18     33.56 o
   1   0  18      100.16       80.87      7.75 o
   2   0  18     1488.81     1467.78     43.81 o
   3   0  18      101.37       79.17      7.74 o
   4   0  18        0.03        0.70      5.28 o
   5   0  18        1.31        7.30      6.59 o
   6   0  18       12.87       22.72      7.67 o
   7   0  18       21.28       14.05      6.57 o
   8   0  18      158.95      147.78     15.69 o
   9   0  18        6.77       26.92      8.16 o
  10   0  18        6.29        5.11      6.95 o
  11   0  18        5.36        2.07      6.75 o
  12   0  18       40.11       21.62      9.14 o
  13   0  18       36.02       33.07     10.06 o
 -25   1  18      135.23      116.41     12.79 o
 -24   1  18       11.06       18.34      7.72 o
 -23   1  18      255.52      268.98     17.07 o
 -22   1  18       30.39       28.58      6.49 o
 -21   1  18       62.20       97.18     18.65 o
 -20   1  18       18.16       16.85      5.47 o
 -19   1  18       43.85       33.94      6.17 o
 -18   1  18       13.14       14.67      4.95 o
 -17   1  18      171.84      179.47     13.95 o
 -16   1  18      120.90      130.19     13.44 o
 -15   1  18       43.38       37.77      5.59 o
 -14   1  18       20.76       17.91      4.75 o
 -13   1  18      376.13      406.37     12.49 o
 -12   1  18       39.24       43.03      5.36 o
 -11   1  18      100.38       97.81      6.18 o
 -10   1  18       76.46       65.76      7.84 o
  -9   1  18       61.62       69.65      4.32 o
  -8   1  18       11.04       12.02      2.66 o
  -7   1  18       47.98       65.45      4.12 o
  -6   1  18      156.55      149.88      5.78 o
  -5   1  18       57.12       49.20      3.65 o
  -4   1  18       17.50       16.66      2.80 o
  -3   1  18      633.97      616.22     13.20 o
  -2   1  18       12.22       10.67      3.03 o
  -1   1  18      230.20      236.21      8.50 o
   0   1  18      101.47       78.83      8.00 o
   1   1  18        3.48       -1.66      3.86 o
   2   1  18       50.28       49.09      5.93 o
   3   1  18       53.28       47.13      5.26 o
   4   1  18        0.31        8.34      3.51 o
   5   1  18       27.69       28.43      4.69 o
   6   1  18        3.79        2.65      3.50 o
   7   1  18        3.07       -1.92      4.02 o
   8   1  18        1.89       -3.50      5.56 o
   9   1  18      215.84      248.95     13.58 o
  10   1  18        0.87        5.19      4.64 o
  11   1  18      143.17      134.78     11.34 o
  12   1  18        0.58        6.70     11.45 o
  13   1  18       24.13       28.84      7.07 o
 -24   2  18        0.17       -2.04      5.24 o
 -23   2  18       73.05       85.79      9.43 o
 -22   2  18       53.38       47.64      7.80 o
 -21   2  18        1.26       -1.29      4.84 o
 -20   2  18      303.02      320.65     14.78 o
 -19   2  18      148.63      149.84     10.60 o
 -18   2  18      455.07      405.26     15.94 o
 -17   2  18      360.20      374.55     25.86 o
 -16   2  18      128.20      147.79      9.91 o
 -15   2  18      314.68      321.60     13.19 o
 -14   2  18       44.02       40.91      5.78 o
 -13   2  18      548.51      583.27     18.62 o
 -12   2  18     1453.75     1547.40     43.74 o
 -11   2  18      164.73      167.05      8.80 o
 -10   2  18      358.31      402.33     10.77 o
  -9   2  18       13.29       11.09      2.31 o
  -8   2  18      690.52      662.92     26.65 o
  -7   2  18      421.88      404.29     38.77 o
  -6   2  18     2904.21     3133.79     89.86 o
  -5   2  18      150.84      164.54     13.47 o
  -4   2  18      140.89      181.31     13.98 o
  -3   2  18       17.76        3.94      5.94 o
  -2   2  18      816.35      764.85     28.87 o
  -1   2  18        3.45       11.77      6.16 o
   0   2  18      701.74      725.70     27.73 o
   1   2  18       39.03       49.61      5.54 o
   2   2  18       84.47       98.03      5.83 o
   3   2  18      131.04      149.24      8.84 o
   4   2  18      123.45      114.83      7.01 o
   5   2  18      262.82      285.81     11.29 o
   6   2  18       69.93       63.24      6.10 o
   7   2  18      217.68      219.78     13.72 o
   8   2  18       22.99       20.33      5.65 o
   9   2  18       40.78       36.94      6.42 o
  10   2  18        2.73        2.48      4.57 o
  11   2  18      303.94      324.58     16.12 o
  12   2  18        0.14       11.63      5.36 o
 -22   3  18       72.67       59.90      8.12 o
 -21   3  18      173.79      178.59     12.52 o
 -20   3  18       53.51       48.56      7.25 o
 -19   3  18       42.36       38.78      6.59 o
 -18   3  18        4.67        5.45      6.90 o
 -17   3  18        3.13        9.90      4.91 o
 -16   3  18        5.46        9.34      7.59 o
 -15   3  18       30.66       33.13     11.41 o
 -14   3  18       30.20       38.50      5.16 o
 -13   3  18       31.71       39.32      8.85 o
 -12   3  18       92.69       86.28     11.79 o
 -11   3  18      610.87      647.59     27.98 o
 -10   3  18       29.80       32.07      8.92 o
  -9   3  18      110.65      100.97     12.20 o
  -8   3  18        7.99        9.74      9.75 o
  -7   3  18      701.21      661.82     27.81 o
  -6   3  18        2.95       -4.01      6.56 o
  -5   3  18       34.90       20.32      8.09 o
  -4   3  18       11.68       16.88      7.68 o
  -3   3  18     1194.23     1212.78     42.39 o
  -2   3  18        9.35       25.49      8.11 o
  -1   3  18      726.51      642.99     39.21 o
   0   3  18       17.44       13.18      7.03 o
   1   3  18       42.48       61.52     29.49 o
   2   3  18        6.32       13.17      6.89 o
   3   3  18      583.81      623.48     27.02 o
   4   3  18       14.68        5.83     13.28 o
   5   3  18      246.60      221.82     29.10 o
   6   3  18        5.26       13.33      7.48 o
   7   3  18       38.02       54.85      9.68 o
   8   3  18        0.01       -0.54      3.32 o
   9   3  18       15.95       14.59      4.32 o
  10   3  18        7.08        5.20      4.78 o
 -19   4  18       86.11      103.01     20.73 o
 -18   4  18       29.71       25.57      5.60 o
 -17   4  18       80.79       82.03      9.51 o
 -16   4  18       33.53       48.83     10.44 o
 -15   4  18      142.69      178.96     17.00 o
 -14   4  18        1.77       -1.31      6.26 o
 -13   4  18        4.93       13.19     14.09 o
 -12   4  18        4.29        7.98      7.03 o
 -11   4  18       77.62       98.73     13.11 o
 -10   4  18        7.48       12.69     12.88 o
  -9   4  18        0.05       -1.24      6.58 o
  -8   4  18       29.97       18.27      8.06 o
  -7   4  18        1.30        8.99      7.12 o
  -6   4  18      111.56      109.65     13.02 o
  -5   4  18      141.60      142.81     14.51 o
  -4   4  18       46.87       75.05     22.11 o
  -3   4  18        0.69       -5.35      5.93 o
  -2   4  18        3.04       -1.21      6.66 o
  -1   4  18        6.40        3.80      6.63 o
   0   4  18      133.29      185.15     16.38 o
   1   4  18        5.31        0.16     12.80 o
   2   4  18       40.85       42.35      9.18 o
   3   4  18       52.27       37.52      9.75 o
   4   4  18      121.47      134.30     14.41 o
   5   4  18       56.34       36.48     12.97 o
   6   4  18       69.22       83.93     12.12 o
   7   4  18       73.17       61.14     11.01 o
 -13   5  18        9.84        9.70      8.41 o
 -12   5  18        7.75        4.18      7.96 o
 -11   5  18      440.80      403.98     23.74 o
 -10   5  18        1.28        1.27     11.45 o
  -9   5  18        5.27        6.98      8.05 o
  -8   5  18      121.05      102.85     13.52 o
  -7   5  18       39.88       20.01      8.62 o
  -6   5  18        4.31        2.28     11.01 o
  -5   5  18       89.31       65.83     11.72 o
  -4   5  18        2.48       14.35      8.60 o
  -3   5  18      102.74      121.01     14.49 o
  -2   5  18       99.14       88.74     12.99 o
  -1   5  18       47.72       45.90     10.68 o
   0   5  18        0.38       -6.89      7.24 o
   1   5  18      217.28      270.85     21.21 o
 -24   1  19       21.36       28.22      8.06 o
 -23   1  19       44.85       38.35      8.62 o
 -22   1  19      245.51      264.23     16.83 o
 -21   1  19        0.41        1.02      5.34 o
 -20   1  19       95.73      110.48     11.28 o
 -19   1  19      120.65      134.11     10.02 o
 -18   1  19      139.69      147.63     11.41 o
 -17   1  19       41.95       43.97      6.24 o
 -16   1  19       79.72       75.32      8.52 o
 -15   1  19       75.23       72.11      7.20 o
 -14   1  19      367.23      367.42     14.14 o
 -13   1  19       80.94       79.63      7.21 o
 -12   1  19        0.77        4.45      4.68 o
 -11   1  19       27.38       25.71      5.19 o
 -10   1  19     2928.09     2947.27     67.54 o
  -9   1  19       55.31       55.86      6.19 o
  -8   1  19     1176.88     1105.08     28.83 o
  -7   1  19      226.14      222.51     10.18 o
  -6   1  19     2696.69     2641.65     60.48 o
  -5   1  19       77.31       84.19      6.58 o
  -4   1  19     1147.01     1054.75     27.21 o
  -3   1  19        6.64       10.17      3.50 o
  -2   1  19      116.88      130.27      7.42 o
  -1   1  19       72.69       73.33      5.94 o
   0   1  19      861.71      778.68     21.50 o
   1   1  19        5.61       -0.28      3.61 o
   2   1  19      679.91      642.52     18.91 o
   3   1  19        0.20        6.13      3.50 o
   4   1  19       12.97       12.93      4.62 o
   5   1  19       18.03       14.55      4.66 o
   6   1  19        0.06       -1.66      4.14 o
   7   1  19        0.17        0.84      4.29 o
   8   1  19      548.02      521.65     20.96 o
   9   1  19        2.68       11.12      5.27 o
  10   1  19       15.86        6.56      9.62 o
  11   1  19        2.80       -2.24      4.98 o
 -23   2  19       67.66       54.91      9.69 o
 -22   2  19       13.65       17.88      6.37 o
 -21   2  19       49.39       56.49      9.36 o
 -20   2  19        0.00        3.87      5.97 o
 -19   2  19      219.64      242.79     21.11 o
 -18   2  19        6.44       14.63      5.23 o
 -17   2  19       33.25       36.62      6.25 o
 -16   2  19        2.64        3.67      4.48 o
 -15   2  19        9.18        4.60      4.37 o
 -14   2  19        7.32        8.70      4.30 o
 -13   2  19      193.27      194.49     10.10 o
 -12   2  19       88.50       88.13      6.93 o
 -11   2  19       45.12       46.30      5.20 o
 -10   2  19       14.21       16.73      3.67 o
  -9   2  19      136.05      140.70      8.51 o
  -8   2  19        2.75        1.20      6.20 o
  -7   2  19      190.02      156.85     13.37 o
  -6   2  19      134.89      125.69     27.45 o
  -5   2  19        0.16       -1.96      5.35 o
  -4   2  19      166.07      171.71     13.50 o
  -3   2  19       27.45       29.80     10.22 o
  -2   2  19       87.17       87.22     10.05 o
  -1   2  19       45.71       29.99      7.20 o
   0   2  19       56.26       65.52      9.64 o
   1   2  19        0.83        7.94      5.81 o
   2   2  19      101.28      111.70      7.13 o
   3   2  19       51.91       65.93      5.39 o
   4   2  19      145.41      143.28      7.85 o
   5   2  19      117.48      129.66      7.79 o
   6   2  19       59.39       54.76      6.58 o
   7   2  19        2.02       -0.10      4.11 o
   8   2  19       94.41      119.13     11.35 o
   9   2  19       39.67       52.90      7.18 o
  10   2  19       59.37       56.05      7.75 o
 -21   3  19       53.23       77.73     10.84 o
 -20   3  19        2.07        0.66      5.03 o
 -19   3  19       35.16       54.25      7.26 o
 -18   3  19       73.68       83.38      8.17 o
 -17   3  19       17.44       13.01      4.93 o
 -16   3  19       16.11       15.07      4.93 o
 -15   3  19       62.54       48.43      5.83 o
 -14   3  19      494.06      523.58     16.78 o
 -13   3  19        0.33       -0.56      8.31 o
 -12   3  19      183.45      171.87     15.25 o
 -11   3  19        8.78       19.91      7.56 o
 -10   3  19      377.27      370.28     20.14 o
  -9   3  19       96.85       93.81     13.89 o
  -8   3  19       69.85       44.67      9.95 o
  -7   3  19      111.63      118.02     19.98 o
  -6   3  19      201.74      209.06     16.81 o
  -5   3  19      403.46      404.08     21.06 o
  -4   3  19      168.47      124.00     13.13 o
  -3   3  19      249.37      264.02     17.38 o
  -2   3  19      499.38      436.31     21.56 o
  -1   3  19      160.41      169.79     14.70 o
   0   3  19      193.50      202.70     18.85 o
   1   3  19      178.58      163.81     14.65 o
   2   3  19       40.27       41.36     16.06 o
   3   3  19       65.44       64.04      9.98 o
   4   3  19      151.37      128.06     21.93 o
   5   3  19      157.08      175.69     16.50 o
   6   3  19       31.07       23.81      8.27 o
   7   3  19      127.18      161.49     14.90 o
   8   3  19      144.30      143.38     19.86 o
 -18   4  19       90.98       81.02     12.83 o
 -17   4  19       51.40       61.95     15.76 o
 -16   4  19        2.70       -6.15      6.15 o
 -15   4  19      185.39      231.66     45.22 o
 -14   4  19        0.76        6.39     11.34 o
 -13   4  19        9.48        7.08      7.47 o
 -12   4  19        1.34       -4.27      6.24 o
 -11   4  19       82.04       73.66     11.57 o
 -10   4  19       17.75       29.58      9.02 o
  -9   4  19        3.54        3.52      6.95 o
  -8   4  19       35.23       36.65      9.08 o
  -7   4  19      135.48      134.24     14.48 o
  -6   4  19        0.33        6.50      7.33 o
  -5   4  19       80.89       92.51     12.23 o
  -4   4  19       41.75       22.29      7.99 o
  -3   4  19        9.60        4.72      6.76 o
  -2   4  19        5.78       14.50      7.26 o
  -1   4  19       94.17       85.93     13.71 o
   0   4  19       59.66       60.21     11.96 o
   1   4  19        4.22       -1.23     11.98 o
   2   4  19       14.48       10.92      7.22 o
   3   4  19        1.21        3.38      7.11 o
   4   4  19       90.28       76.87     11.75 o
   5   4  19       82.97       91.40     14.24 o
 -11   5  19        0.10       -4.06      7.43 o
 -10   5  19      171.52      173.16     18.31 o
  -9   5  19       13.78       14.31      8.86 o
  -8   5  19      339.25      335.66     28.56 o
  -7   5  19        7.93        9.29     12.13 o
  -6   5  19        7.06       -0.26      7.54 o
  -5   5  19        0.59       -5.43      7.38 o
  -4   5  19       21.29       13.42     18.89 o
  -3   5  19        1.60       10.85      9.26 o
  -2   5  19      116.50      146.95     16.08 o
 -24   0  20       28.96        3.21     10.04 o
 -23   0  20        2.63        8.67      9.94 o
 -22   0  20      213.82      215.67     22.97 o
 -21   0  20        0.02        5.38      8.92 o
 -20   0  20       40.39       45.02     11.78 o
 -19   0  20        5.14        7.06      8.41 o
 -18   0  20      372.31      393.21     26.53 o
 -17   0  20       72.93       95.60     14.17 o
 -16   0  20       77.58       85.17     13.52 o
 -15   0  20       10.51       16.79      8.14 o
 -14   0  20      104.60      142.69     16.22 o
 -13   0  20      124.72      125.77     15.10 o
 -12   0  20     1501.38     1515.97     65.82 o
 -11   0  20      224.50      222.50     17.55 o
 -10   0  20      158.64      171.59     16.45 o
  -9   0  20      192.87      189.50     11.91 o
  -8   0  20        6.15        8.45      5.64 o
  -7   0  20      159.98      163.33     19.95 o
  -6   0  20      220.82      187.13     15.01 o
  -5   0  20       86.80       80.36     10.88 o
  -4   0  20       60.45       65.00     10.12 o
  -3   0  20      691.40      616.46     31.01 o
  -2   0  20      668.92      627.55     31.38 o
  -1   0  20      391.76      369.75     21.78 o
   0   0  20       12.68        0.10      5.56 o
   1   0  20      145.37      125.32     13.56 o
   2   0  20      269.35      271.38     18.53 o
   3   0  20      322.11      267.17     18.47 o
   4   0  20      166.27      168.17     16.22 o
   5   0  20      258.22      221.29     17.51 o
   6   0  20        1.37       -5.26      5.26 o
   7   0  20      186.36      172.61     17.30 o
   8   0  20       92.67       79.46     12.44 o
   9   0  20       38.18       40.29     10.15 o
  10   0  20      140.41      135.94     16.40 o
 -23   1  20       30.51       36.87     11.26 o
 -22   1  20       10.22       11.94      7.04 o
 -21   1  20        8.34        9.35      6.56 o
 -20   1  20        6.16        9.23      6.09 o
 -19   1  20       59.62       68.42     10.95 o
 -18   1  20       16.76       11.31      6.64 o
 -17   1  20        4.02        6.65      5.63 o
 -16   1  20       76.07       72.54      8.50 o
 -15   1  20        1.93        1.90      4.08 o
 -14   1  20       59.95       54.89      7.89 o
 -13   1  20        0.58       -1.28      5.24 o
 -12   1  20       76.45       85.58      8.05 o
 -11   1  20       33.23       31.40      5.27 o
 -10   1  20      184.68      185.94     12.12 o
  -9   1  20      173.11      186.80      9.75 o
  -8   1  20      248.50      232.82     10.24 o
  -7   1  20        2.71       -1.17      3.55 o
  -6   1  20       29.96       37.02      4.92 o
  -5   1  20        4.06       -1.85      3.22 o
  -4   1  20       68.00       64.47      5.70 o
  -3   1  20       47.39       44.50      5.00 o
  -2   1  20      155.31      155.71     11.78 o
  -1   1  20       10.10        8.43      3.57 o
   0   1  20       66.06       76.18      7.06 o
   1   1  20        2.35        1.76      3.85 o
   2   1  20        8.65       12.65      4.52 o
   3   1  20       27.27       10.07      4.51 o
   4   1  20        9.01       20.66      4.98 o
   5   1  20       13.95       17.27      4.99 o
   6   1  20       97.43       97.66      8.94 o
   7   1  20       97.35      108.31      9.66 o
   8   1  20        4.43       -4.10      4.10 o
   9   1  20       12.08       15.27      5.69 o
  10   1  20        7.07        3.43      8.16 o
 -22   2  20      175.25      192.17     28.96 o
 -21   2  20       48.44       47.45      8.62 o
 -20   2  20       38.11       25.10     12.74 o
 -19   2  20        8.24       10.97      5.50 o
 -18   2  20       66.94       87.99      9.06 o
 -17   2  20      102.94      118.64     10.87 o
 -16   2  20        0.27       -2.12      4.24 o
 -15   2  20       41.59       47.19      6.69 o
 -14   2  20      100.27      116.87      9.79 o
 -13   2  20      136.94      132.10      8.72 o
 -12   2  20      146.56      138.72      8.27 o
 -11   2  20      500.56      534.44     16.80 o
 -10   2  20       55.33       67.20      5.25 o
  -9   2  20      102.51      132.90     12.81 o
  -8   2  20     1051.95     1105.10     38.85 o
  -7   2  20      156.99      159.25     13.79 o
  -6   2  20      376.25      438.70     20.69 o
  -5   2  20      318.06      287.61     16.40 o
  -4   2  20        1.12       -1.67      5.68 o
  -3   2  20      443.36      488.03     31.21 o
  -2   2  20      107.27      114.09     16.58 o
  -1   2  20      565.07      552.52     39.72 o
   0   2  20     1477.11     1637.58     73.73 o
   1   2  20      305.22      300.67     16.92 o
   2   2  20        3.73        5.28      6.52 o
   3   2  20      407.80      379.22     14.65 o
   4   2  20       57.15       68.18      7.74 o
   5   2  20      176.43      137.82      9.08 o
   6   2  20      922.70     1012.30     32.78 o
   7   2  20      173.70      164.62     21.94 o
   8   2  20      322.71      364.63     16.49 o
   9   2  20      165.13      166.73     23.63 o
 -20   3  20       51.09       54.00      7.50 o
 -19   3  20       17.84       22.89      8.06 o
 -18   3  20      252.67      242.82     12.61 o
 -17   3  20       86.79       78.72      7.61 o
 -16   3  20        0.19        6.46      4.32 o
 -15   3  20      563.05      547.00     17.66 o
 -14   3  20        1.79        2.41      6.99 o
 -13   3  20      155.54      161.21     15.16 o
 -12   3  20      195.08      184.74     26.21 o
 -11   3  20       46.45       50.46     10.15 o
 -10   3  20        2.14        9.78      7.51 o
  -9   3  20      840.98      765.20     31.67 o
  -8   3  20      131.73      134.77     14.13 o
  -7   3  20      412.65      349.17     44.35 o
  -6   3  20       55.12       46.27      9.78 o
  -5   3  20       37.38       28.73      8.68 o
  -4   3  20       24.12       29.81      8.60 o
  -3   3  20      667.15      624.75     31.90 o
  -2   3  20      100.15       69.48     10.73 o
  -1   3  20       24.28       22.04      7.89 o
   0   3  20        6.72        2.79      6.13 o
   1   3  20       31.71       12.49      8.76 o
   2   3  20        2.97       -1.98      5.85 o
   3   3  20        1.97        6.95     11.06 o
   4   3  20        9.27       15.65      8.07 o
   5   3  20       20.24       13.44      9.96 o
   6   3  20        0.08        1.10      9.20 o
   7   3  20       19.46       26.86     10.94 o
 -16   4  20      176.41      171.48     18.17 o
 -15   4  20       11.10        9.19      8.19 o
 -14   4  20      169.54      183.18     17.30 o
 -13   4  20       17.83       23.06      8.95 o
 -12   4  20        5.18       16.23     10.10 o
 -11   4  20       67.11       97.41     23.12 o
 -10   4  20      181.09      165.32     33.04 o
  -9   4  20       55.86       72.53     11.34 o
  -8   4  20       17.43       33.51     11.19 o
  -7   4  20        0.17        6.40      7.06 o
  -6   4  20       34.98       50.16     10.42 o
  -5   4  20       25.17       26.38      8.93 o
  -4   4  20      121.68      128.85     14.64 o
  -3   4  20       62.07       56.53     11.99 o
  -2   4  20        1.95        3.19      7.04 o
  -1   4  20       75.67       95.23     24.69 o
   0   4  20       78.93       72.90     11.55 o
   1   4  20       71.74       95.00     12.91 o
   2   4  20       40.64       33.98     12.14 o
   3   4  20      152.91      174.85     23.06 o
 -22   1  21       26.47       26.00      7.62 o
 -21   1  21       51.61       41.07      8.57 o
 -20   1  21        0.05        1.19      5.77 o
 -19   1  21      160.56      156.36     13.02 o
 -18   1  21       34.29       33.80      7.43 o
 -17   1  21       29.44       18.75      6.60 o
 -16   1  21      167.52      183.00     13.41 o
 -15   1  21      132.39      128.03     11.21 o
 -14   1  21       18.19       26.59      8.68 o
 -13   1  21      107.21      110.86      9.93 o
 -12   1  21       54.57       70.77      8.20 o
 -11   1  21       29.79       22.22      6.31 o
 -10   1  21        1.41       -1.29      4.32 o
  -9   1  21      367.49      353.61     15.46 o
  -8   1  21        6.11        5.57      8.07 o
  -7   1  21       91.43       67.76      7.30 o
  -6   1  21      134.47      147.29      9.37 o
  -5   1  21       10.47        3.72      4.01 o
  -4   1  21      106.47       97.50     22.51 o
  -3   1  21       41.40       31.93      5.30 o
  -2   1  21      339.86      278.41     12.60 o
  -1   1  21       26.68       27.56      5.12 o
   0   1  21       56.10       57.25      8.97 o
   1   1  21       18.24       15.76      4.57 o
   2   1  21      517.37      538.67     20.17 o
   3   1  21        0.08        1.46      4.01 o
   4   1  21        4.35        5.52      4.34 o
   5   1  21       33.33       41.43      6.49 o
   6   1  21       86.01       90.17     14.40 o
   7   1  21       34.79       40.61      7.00 o
   8   1  21       39.12       51.60      7.68 o
 -21   2  21        8.56       15.31      6.86 o
 -20   2  21        8.22       13.88      6.69 o
 -19   2  21       95.08       89.14     10.77 o
 -18   2  21       25.68       34.75      7.33 o
 -17   2  21      109.03      105.60     10.09 o
 -16   2  21      141.92      142.56     11.28 o
 -15   2  21      190.01      212.50     11.32 o
 -14   2  21      106.57       94.89      7.79 o
 -13   2  21      647.62      682.97     20.86 o
 -12   2  21        7.81        8.62      3.90 o
 -11   2  21      273.82      289.04     11.19 o
 -10   2  21      216.51      187.60     16.56 o
  -9   2  21      185.59      181.11     15.22 o
  -8   2  21      132.71      125.79     12.63 o
  -7   2  21      909.01      837.73     31.89 o
  -6   2  21        4.26       -3.49      6.00 o
  -5   2  21        0.98        0.38      9.91 o
  -4   2  21      183.89      171.24     14.20 o
  -3   2  21       56.39       51.03      8.70 o
  -2   2  21       11.45        8.88      6.43 o
  -1   2  21      438.52      441.85     29.31 o
   0   2  21       40.39       37.74     10.86 o
   1   2  21       19.59       12.72      8.53 o
   2   2  21       18.82       17.61      9.51 o
   3   2  21       36.41       29.42      4.44 o
   4   2  21        2.33       -2.59      3.42 o
   5   2  21       47.43       43.51      5.88 o
   6   2  21       59.86       58.28      9.17 o
   7   2  21      209.40      229.50     15.16 o
 -19   3  21       65.10       97.93      9.97 o
 -18   3  21       43.98       43.30      6.72 o
 -17   3  21      103.43      135.78     12.64 o
 -16   3  21      524.11      570.02     27.78 o
 -15   3  21       88.15      106.85     13.67 o
 -14   3  21      155.72      179.28     16.71 o
 -13   3  21        5.46       -0.21      7.06 o
 -12   3  21      427.85      423.88     22.88 o
 -11   3  21       16.75       28.08      8.89 o
 -10   3  21      977.58     1131.61     41.76 o
  -9   3  21       24.70       24.91      8.78 o
  -8   3  21       68.49       84.29     11.79 o
  -7   3  21        2.33        4.43      7.06 o
  -6   3  21      236.68      231.92     17.89 o
  -5   3  21        2.04       10.35      7.03 o
  -4   3  21      263.46      247.05     18.42 o
  -3   3  21        1.45       -0.98      8.40 o
  -2   3  21       28.33       25.45      8.28 o
  -1   3  21        4.72        8.36      6.36 o
   0   3  21       12.81       25.13      8.31 o
   1   3  21        0.01        5.26      9.04 o
   2   3  21        3.57       -0.74      9.47 o
   3   3  21       43.08       39.66     13.23 o
   4   3  21      114.92      120.72     18.63 o
   5   3  21       44.77       27.33     11.95 o
 -14   4  21       12.39       -3.35      7.14 o
 -13   4  21        4.60        5.09      8.34 o
 -12   4  21        0.26       -2.12     10.89 o
 -11   4  21      115.58      131.60     15.26 o
 -10   4  21        6.83       17.48      8.72 o
  -9   4  21       28.48       40.95     10.46 o
  -8   4  21        0.21       -3.88      6.83 o
  -7   4  21       16.64       10.81      8.14 o
  -6   4  21        5.73        9.99      7.81 o
  -5   4  21       83.91       88.21     12.47 o
  -4   4  21       70.21       95.48     21.74 o
  -3   4  21       69.92       95.74     12.99 o
  -2   4  21       55.54       53.63     10.61 o
  -1   4  21       67.13       72.60     11.70 o
   0   4  21       10.88       20.86      8.82 o
 -22   0  22       13.38       35.41     12.27 o
 -21   0  22        0.65        2.23      9.16 o
 -20   0  22      156.03      124.75     17.73 o
 -19   0  22       20.81       32.58     11.23 o
 -18   0  22      217.94      275.31     22.48 o
 -17   0  22      243.40      244.49     21.19 o
 -16   0  22       84.00       82.39     13.58 o
 -15   0  22       73.00       72.39     12.68 o
 -14   0  22      864.52      813.05     41.52 o
 -13   0  22       12.39       10.21      8.00 o
 -12   0  22      235.37      269.54     20.07 o
 -11   0  22      123.27      125.49     14.93 o
 -10   0  22       44.05       44.43      9.78 o
  -9   0  22       70.34       61.53     10.70 o
  -8   0  22      176.50      142.59     14.87 o
  -7   0  22       44.22       42.44      9.14 o
  -6   0  22        1.00        0.33      5.99 o
  -5   0  22       24.32       26.47      7.55 o
  -4   0  22       88.02       80.08     11.02 o
  -3   0  22       13.83       13.19      6.77 o
  -2   0  22       46.76       53.92      9.47 o
  -1   0  22        0.32        9.27      6.10 o
   0   0  22      118.20      126.86     13.95 o
   1   0  22        3.82       -5.24      5.24 o
   2   0  22       13.52        6.83      6.67 o
   3   0  22        1.73       20.54      7.26 o
   4   0  22      507.58      523.40     29.31 o
   5   0  22      104.92      100.90     13.52 o
   6   0  22       23.09       21.01      8.20 o
   7   0  22        1.28       -5.50      6.65 o
 -21   1  22       18.68       19.83      7.45 o
 -20   1  22       11.27       16.45      7.19 o
 -19   1  22      387.32      409.65     20.07 o
 -18   1  22        0.15       -3.73      5.38 o
 -17   1  22       27.79       38.02     12.74 o
 -16   1  22       21.28       22.37      6.47 o
 -15   1  22        5.92        9.02      5.67 o
 -14   1  22        0.23       -0.33      5.15 o
 -13   1  22      126.26      115.66     10.19 o
 -12   1  22       29.56       37.97      6.72 o
 -11   1  22       42.08       29.95      6.15 o
 -10   1  22        1.41       -1.71      4.10 o
  -9   1  22       87.62       93.09      8.46 o
  -8   1  22        4.75       -0.26      4.39 o
  -7   1  22       64.51       59.86      6.69 o
  -6   1  22       32.98       31.78      5.46 o
  -5   1  22       65.94       49.48      6.14 o
  -4   1  22        0.13        7.67      4.06 o
  -3   1  22       10.42       25.03      4.77 o
  -2   1  22        0.05        4.84      3.92 o
  -1   1  22      120.46      114.96      8.77 o
   0   1  22        0.88        0.25      3.88 o
   1   1  22       36.51       44.02      6.18 o
   2   1  22       11.27       16.33      5.64 o
   3   1  22      251.88      278.34     13.48 o
   4   1  22        0.02        3.96      4.61 o
   5   1  22      384.02      365.22     19.99 o
   6   1  22        0.92        3.72      4.87 o
   7   1  22        0.13       -1.41      4.62 o
 -20   2  22       32.11       42.41      8.11 o
 -19   2  22       94.77      101.41     10.88 o
 -18   2  22      243.95      295.60     28.35 o
 -17   2  22        2.43        6.13      5.56 o
 -16   2  22       68.74       63.90      8.16 o
 -15   2  22        7.37        8.57      5.18 o
 -14   2  22      102.25      119.40      9.72 o
 -13   2  22      118.05      136.49     11.77 o
 -12   2  22      707.18      735.39     25.22 o
 -11   2  22       50.72       60.30     14.13 o
 -10   2  22       51.68       76.27     14.97 o
  -9   2  22       32.15       35.22     11.43 o
  -8   2  22       62.69       65.06     13.79 o
  -7   2  22        0.01       -6.85      6.85 o
  -6   2  22      296.94      312.56     24.61 o
  -5   2  22        9.86        5.62      8.20 o
  -4   2  22        6.46       16.22      9.43 o
  -3   2  22       53.20       62.83     13.50 o
  -2   2  22        4.14       -2.84      8.26 o
  -1   2  22      165.62      185.97     21.03 o
   0   2  22       47.43       47.35     12.17 o
   1   2  22       59.69       54.61     12.87 o
   2   2  22       40.96       19.12      9.78 o
   3   2  22        0.80       -2.50      7.87 o
   4   2  22       49.63       54.65     13.17 o
   5   2  22      176.48      182.39     20.90 o
 -17   3  22      604.92      604.70     40.34 o
 -16   3  22       33.67       54.33     15.71 o
 -15   3  22      109.86       84.78     17.61 o
 -14   3  22       30.25       10.53     12.21 o
 -13   3  22      728.21      690.57     43.44 o
 -12   3  22       27.79       34.68     14.87 o
 -11   3  22       51.41       55.46     10.49 o
 -10   3  22       63.84       79.03     12.78 o
  -9   3  22      133.46      148.63     15.06 o
  -8   3  22        5.35       11.21      7.80 o
  -7   3  22      382.69      389.89     22.76 o
  -6   3  22        0.31        0.70      8.37 o
  -5   3  22       44.61       52.01     14.28 o
  -4   3  22       35.35       15.95     10.17 o
  -3   3  22      240.53      198.59     23.17 o
  -2   3  22        3.04        4.70     10.06 o
  -1   3  22       99.41       98.65     17.35 o
   0   3  22       63.44       57.03     14.54 o
   1   3  22       30.63       39.64     13.05 o
   2   3  22        6.59        7.65     10.12 o
 -11   4  22       17.91       32.15     14.77 o
 -10   4  22        3.69        7.57      7.95 o
  -9   4  22       20.30       18.45      9.65 o
  -8   4  22       43.08       62.41     11.83 o
  -7   4  22        1.26        4.94      7.54 o
  -6   4  22       55.35       56.21     11.13 o
  -5   4  22        3.78        7.67     15.83 o
  -4   4  22       75.48      101.19     13.82 o
 -20   1  23      271.87      318.36     23.59 o
 -19   1  23       37.32       44.89      8.79 o
 -18   1  23        5.10       -0.97      5.75 o
 -17   1  23       65.61       67.22      9.16 o
 -16   1  23      124.44       98.73     13.76 o
 -15   1  23        6.06       -2.51     11.77 o
 -14   1  23      271.82      290.70     18.10 o
 -13   1  23        0.27       -4.81      4.89 o
 -12   1  23      938.22      947.51     32.06 o
 -11   1  23        5.38        1.31      6.43 o
 -10   1  23       60.46       68.89     13.49 o
  -9   1  23       28.92       17.80      5.28 o
  -8   1  23      167.73      207.76     11.67 o
  -7   1  23        0.35       -0.43      3.86 o
  -6   1  23      384.64      352.99     14.87 o
  -5   1  23        0.03        2.34      3.78 o
  -4   1  23      184.37      156.46      9.60 o
  -3   1  23       10.60        6.67      6.35 o
  -2   1  23        7.33        6.10      3.95 o
  -1   1  23       14.25       12.98      4.68 o
   0   1  23        3.45       -1.24      4.64 o
   1   1  23       33.27       42.22      8.28 o
   2   1  23        9.18       41.46      6.25 o
   3   1  23        8.00       18.11      5.48 o
   4   1  23       31.68       30.06      9.85 o
   5   1  23        8.62       22.32      5.65 o
 -18   2  23        0.51       11.35      6.09 o
 -17   2  23       14.76       12.68      6.00 o
 -16   2  23        0.07       -3.51      4.82 o
 -15   2  23      169.71      188.16     11.84 o
 -14   2  23       59.61       67.52      7.48 o
 -13   2  23       20.02       17.83     13.37 o
 -12   2  23        4.72       -6.77      8.55 o
 -11   2  23        0.26       -7.59      7.59 o
 -10   2  23       67.12       77.68     14.89 o
  -9   2  23        1.66        3.54      8.67 o
  -8   2  23        0.20       -0.45      8.67 o
  -7   2  23        9.01        9.72      9.45 o
  -6   2  23        4.75       20.80     10.45 o
  -5   2  23       13.96        8.28      9.14 o
  -4   2  23       45.82       36.10     11.92 o
  -3   2  23      101.21      115.89     17.49 o
  -2   2  23        2.11       17.45      9.90 o
  -1   2  23      151.50      132.62     18.14 o
   0   2  23        4.09       18.43     10.15 o
   1   2  23        7.01       12.62      9.80 o
   2   2  23       35.60       14.56     10.53 o
   3   2  23      135.99      143.06     19.17 o
 -15   3  23        1.89       -0.16      9.92 o
 -14   3  23       22.16       24.85     12.35 o
 -13   3  23        2.02       -9.67      9.67 o
 -12   3  23      195.48      232.93     26.69 o
 -11   3  23        0.04       -9.43      9.43 o
 -10   3  23        0.00       -7.94      7.94 o
  -9   3  23        4.63       -3.76      9.00 o
  -8   3  23      243.88      213.17     24.71 o
  -7   3  23       13.35       18.41     11.21 o
  -6   3  23      191.74      202.66     24.20 o
  -5   3  23        5.07       -4.70      9.80 o
  -4   3  23      109.38      157.05     21.76 o
  -3   3  23       21.88        3.78      9.45 o
  -2   3  23       68.99       55.88     14.28 o
  -1   3  23      110.22      125.77     19.78 o
   0   3  23        9.99       -4.56      8.80 o
 -19   0  24       10.95       11.00      9.82 o
 -18   0  24      186.22      189.30     20.62 o
 -17   0  24        0.17        4.93      8.45 o
 -16   0  24      124.20      120.21     16.42 o
 -15   0  24        7.17       -0.57      7.65 o
 -14   0  24        0.70       -6.91      6.91 o
 -13   0  24        0.25        3.74      7.65 o
 -12   0  24      217.43      212.01     18.37 o
 -11   0  24        0.20       -2.02      7.22 o
 -10   0  24      116.85       96.50     13.58 o
  -9   0  24       40.45       49.81     10.37 o
  -8   0  24      530.21      518.41     29.00 o
  -7   0  24      131.90      103.85     13.48 o
  -6   0  24      297.52      316.30     21.11 o
  -5   0  24        0.24       -6.14      6.14 o
  -4   0  24       64.75       85.40     12.15 o
  -3   0  24        2.32        6.95      7.30 o
  -2   0  24      839.78      844.24     40.34 o
  -1   0  24       48.30       33.05      8.92 o
   0   0  24      701.85      715.18     36.12 o
   1   0  24        0.01       -0.35      6.63 o
   2   0  24       32.43       46.47     10.06 o
   3   0  24       16.76       11.19      7.55 o
 -18   1  24        2.83        5.14      6.41 o
 -17   1  24        0.00        4.73      5.80 o
 -16   1  24        1.20       11.48      6.11 o
 -15   1  24       49.18       66.30      8.75 o
 -14   1  24       20.80       17.10      9.44 o
 -13   1  24       17.78        2.79      5.25 o
 -12   1  24       30.42       30.37      6.51 o
 -11   1  24        8.10       15.41      5.40 o
 -10   1  24        0.12       -2.16      4.39 o
  -9   1  24      111.75      119.54      9.52 o
  -8   1  24       44.51       48.36      6.47 o
  -7   1  24        0.07       -0.87      3.91 o
  -6   1  24      108.33      117.67      8.93 o
  -5   1  24        9.44        5.81      4.22 o
  -4   1  24        0.25        0.52      3.87 o
  -3   1  24       30.78       33.76      5.58 o
  -2   1  24       13.09       22.64      5.18 o
  -1   1  24       26.24       31.62      5.65 o
   0   1  24       62.69       75.84      8.72 o
   1   1  24       73.55      102.44      8.67 o
   2   1  24        7.98        1.36      4.29 o
 -16   2  24       83.63       99.97      9.38 o
 -15   2  24        2.83       -6.63     15.02 o
 -14   2  24      444.12      434.24     32.09 o
 -13   2  24       56.18       51.46     14.32 o
 -12   2  24       44.36       54.69     14.32 o
 -11   2  24        1.17       -2.47      8.92 o
 -10   2  24      314.83      298.79     25.53 o
  -9   2  24       10.76       -4.11      8.86 o
  -8   2  24       28.19       29.47     12.01 o
  -7   2  24        0.14       -8.02      8.02 o
  -6   2  24      220.12      217.49     23.38 o
  -5   2  24        3.18        4.58      8.16 o
  -4   2  24       92.05       80.28     15.14 o
  -3   2  24        1.08        4.62      8.53 o
  -2   2  24        0.92        5.99      9.14 o
  -1   2  24       18.25       13.27      9.59 o
   0   2  24       30.69       32.64     11.66 o
 -11   3  24        9.86        2.23     10.15 o
 -10   3  24      137.51      115.14     20.02 o
  -9   3  24      138.08      192.72     24.52 o
  -8   3  24        0.17        3.13     10.55 o
  -7   3  24       55.85       59.75     15.50 o
  -6   3  24        6.54        9.84     10.96 o
  -5   3  24      154.99      184.80     23.67 o
 -16   1  25       19.27       29.46     12.09 o
 -15   1  25       24.30       16.88      6.33 o
 -14   1  25       19.01       22.50     10.39 o
 -13   1  25       39.35       32.15      8.30 o
 -12   1  25       12.32        6.77      5.19 o
 -11   1  25       16.10       21.19      6.96 o
 -10   1  25        0.76        3.69      4.81 o
  -9   1  25        7.48        9.22      4.97 o
  -8   1  25      322.66      310.06     14.28 o
  -7   1  25       20.70       13.90      4.90 o
  -6   1  25        3.23        1.89      4.18 o
  -5   1  25       19.12       12.72      4.63 o
  -4   1  25       96.96       86.14      7.72 o
  -3   1  25        1.66        0.99      4.08 o
  -2   1  25       97.52      118.05      9.76 o
  -1   1  25        0.52        3.91      4.35 o
 -13   2  25       94.45       62.71     15.57 o
 -12   2  25        0.97       -8.35      8.35 o
 -11   2  25        5.75        2.92     10.00 o
 -10   2  25        3.13       -8.02      8.02 o
  -9   2  25       12.28       10.82      9.70 o
  -8   2  25        3.80       24.09     10.88 o
  -7   2  25        2.30        5.50      9.33 o
  -6   2  25        0.01        6.85      9.04 o
  -5   2  25        4.94       13.99     10.04 o
  -4   2  25        1.89        7.79      9.33 o
  -3   2  25        3.33       -0.57      9.31 o
 -13   0  26        7.06       12.91      8.37 o
 -12   0  26      149.99      147.99     17.04 o
 -11   0  26        0.00       -1.96      7.02 o
 -10   0  26      299.16      328.06     22.68 o
  -9   0  26       47.07       36.90     10.29 o
  -8   0  26      165.78      124.71     14.85 o
  -7   0  26        2.99       -5.87      7.00 o
  -6   0  26      323.05      347.47     22.56 o
  -5   0  26        1.33       -6.65      6.65 o
  -4   0  26      293.52      362.57     23.26 o
 -12   1  26        0.88        8.77      5.26 o
 -11   1  26        0.10       -4.54      4.54 o
 -10   1  26        0.21       -4.73      6.79 o
  -9   1  26        0.03       -0.69      7.99 o
  -8   1  26        1.04        6.33      4.67 o
  -7   1  26       96.37       90.72      8.20 o
  -6   1  26        1.83        4.29      4.44 o
  -5   1  26       10.71       17.27      4.96 o
 
